# Supplementary material for: Efficacy of vitrectomy with air tamponade for rhegmatogenous retinal detachment: a prospective study
Source: Sci Rep. 2023 Jul 4;13:10790. doi: 10.1038/s41598-023-37693-x (PMC10319714; doi:10.1038/s41598-023-37693-x)
Supplement: Supplementary file 1 — Supplementary Information. [file 41598_2023_37693_MOESM1_ESM.xlsx]

## Sheet: 全データ
整理番号	ID	氏名	年齢	性別（男：１、女：０）	術眼（左：１右：０）	自覚からopeまで経過（日）	アトピーRRD	外傷RRD	不明RRD	眼軸mm	Sph	Cyl	等価球面	剥離象限	裂孔数	原因が弁状裂孔	原因が萎縮円孔	裂孔位置（上：1、下：0）	PVR	CD	黄斑剥離	術前IOL眼	水晶体温存	cat同時ope	air	シリコン	バックル併用	医原性裂孔	初回硝子体手術	手術時間（分）	再手術	再剥離コメント	空気半減期（日）	初診時IOP	硝子体手術前IOP	硝子体術後1日IOP	硝子体術後2日IOP	硝子体術後3日IOP	硝子体術後4日IOP	硝子体術後5日IOP	硝子体術後6日IOP	硝子体術後7日IOP	硝子体術後8日IOP	硝子体術後9日IOP	硝子体術後10日IOP	硝子体術後11日IOP	硝子体術後12日IOP	硝子体術後13日IOP	硝子体術後14日IOP
1	4102667	タナカトシハル	53	1	0	5	0	0	1	26.91	-6.5	-0.5	-6.75	1	2	1	0	1	0	0	0	0	0	1	1	0	0	0	2021-07-16	42	0		5	16	16	18	9	9	9	9	10	10	14	9	10				16
2	4104780	オオタキアキヒコ	53	1	0	3	0	0	1	25.26	0	0	0	2	1	1	0	1	0	0	1	1	0	0	1	0	0	0	2021-07-21	36	0		6	11	11	7	9	12	10	11	10	9							20
3	4019305	ナワノリオ	63	1	0	1	0	0	1	27.53	-6	-1.5	-6.75	2	11	1	0	1	0	0	1	0	0	1	1	0	0	1	2021-07-21	44	0		6	11	11	29	14	9	7	6	9	5
4	4104559	サカキバラショウタロウ	76	1	0	30	0	0	1	24.34	0.5	-1	0	1	1	1	0	0	0	0	0	0	0	1	1	0	0	0	2021-07-21	43	0		6	11	11	11	10	8	8	9	8	8	8	10	8				14
5	4104748	ハマモトサオリ	48	0	1	210	0	0	1	23.38	-0.5	-1	-1	4	1	1	0	1	0	0	1	0	0	1	1	0	0	0	2021-08-13	52	0		6	17	10	15	15	14	15	14		17	17	12	12	14	18
6	4106483	シバタトオル	70	1	0	10	0	0	1	27.63	-1.5	-0.5	-1.75	2	1	1	0	0	0	0	0	1	0	0	1	0	0	0	2021-07-30	26	0		5	19	19	17			13	20	24		12	16					19
7	3591606	セイノミツヒコ	60	1	1	14	0	0	1	25.61	-2.75	-1	-3.25	2	5	0	1	0	0	0	0	0	0	1	1	0	0	0	2021-07-30	51	0		5	16	11	18	12	15	16	15	12	15	14						22
8	4106917	カトウミツコ	58	0	1	5	0	0	1	25.85	-4.5	-1.25	-5.125	2	2	1	0	0	0	0	0	0	0	1	1	0	0	0	2021-08-04	40	0		5	13	10	13		17	15	15								23
9	2623232	ヤマモトムツミ	61	0	0	6	0	0	1	24.41	0.5	-1.5	-0.25	1	1	1	0	0	0	0	0	0	0	1	1	0	0	0	2021-08-04	30	0		4	14	14			14	10	10
10	4108258	エンドウイチロウ	86	1	1	7	0	0	1	24	0	0	0	2	1	1	0	1	0	0	1	1	0	0	1	0	0	0	2021-08-06	27	0		6	11	11		8	8	8	9	9	12	9	10	10	8
11	3889015	カタギリカズオ	89	1	0	10	0	0	1	24.12	0	0	0	3	2	0	1	1	0	0	1	1	0	0	1	0	0	0	2021-08-13	26	0		5	10	7	10	7	10	10	11		13	15						18
12	2711254	コバヤシケンタ	39	1	0	10	0	0	1	28.63	-10	-0.75	-10.375	2	1	1	0	1	0	0	1	0	0	1	1	0	0	0	2021-08-13	37	0		5	25	25	19	18	20	19	18		17	17						28(ステロイドレスポンダー)
13	2650050	モリタセイジ	67	1	0	13	0	0	1	24.3	0	0	0	2	2	0	1	0	0	0	1	0	0	1	1	0	0	0	2021-08-20	38	0		5	16	16	17	14		10	12	11	12							16
14	4111450	ナガヌマタツヨシ	66	1	0	10	0	0	1	23.06	3	-1	2.5	1	1	1	0	1	0	0	0	0	0	1	1	0	0	0	2021-08-23	34	0		5	11	9	13	17	15	15	11	12	9	10	15	19				10
15	1491760	ユウキセイキチ	61	1	0	15	0	0	1	24.76	-5.25	-0.75	-5.625	2	2	1	0	1	0	0	1	0	0	1	1	0	0	0	2021-08-25	52	0		4	10	10	13	12	11	8	12	15	11	10						12
16	4114039	サトウトシオ（S.O症例）	56	1	0	270	0	0	1	24.66	0	0	0	4	5	1	0	1	0	0	1	0	0	1	0	1	0	0	2021-09-01	44	1	術後２ヶ月で下方剥離、バックル併用、空気置換で再手術(2021/11/10)した。右剥離して輪状締結、空気置換(2022/3/23)した。	s.o	11	11	16		14		15	14	14	15		12	7	11	11
17	4114039	サトウトシオ（S.O症例）	56	1	1	160	0	0	1	24.07	0	0	0	4	1	1	0	1	1	0	1	0	0	1	0	1	0	1	2021-09-08	72	0		s.o	7	3	13		11	10	6	7								9
18	4115393	シブヤサオリ	60	0	1	31	0	0	1	26.22	0	0	0	3	4	1	0	1	0	0	1	0	0	1	1	0	0	0	2021-09-06	52	0		6	17	13	33	14	11	11	15	15	14	17	21	20				25
19	4116442	タムラアキラ	59	1	1	7	0	0	1	26.37	-6.5	0	-6.5	2	2	1	0	0	0	0	1	0	0	1	1	0	0	1	2021-09-10	47	0		5	19	19	19	11	15	13	13	14	15	11			21
20	4117722	クニワケトシヒデ	53	1	0	12	0	0	1	26.1	-7.5	0	-7.5	1	2	1	0	1	0	0	0	0	0	1	1	0	0	0	2021-09-22	27	0		5	14	14	15	15	15	15	13	20	15	17	15	13				15
21	3784323	ヤマグチイサオ	65	1	0	7	0	0	1	28.28	-11	0	-11	1	2	1	0	1	0	0	0	0	0	1	1	0	0	0	2021-09-22	28	0		5	12	12	15	9	8	8	10	9	12	9	10	16				18
22	3691986	ゴウノトシオ	80	1	1	3	0	1	0	23.58	11	-3.5	9.25	2	1	0	1	0	0	0	1	0	0	0	1	0	0	0	2021-09-24	85	0		5	8	4	8	5	4	4	7	5	3	3	3	4	4
23	3915080	アダチユウセイ（S.O症例）	11	1	0	90	0	0	1	22.81	-1	0	-1	4	3	0	1	1	1	0	1	0	1	0	0	1	1	1	2021-10-06	137	1	シリコン抜去だけ2021/12/24	s.o	6	3	66	40	18	19	23	19	17	16						13
24	4123314	アキバマサユキ	61	1	0	5	0	0	1	26.06	-4.5	0	-4.5	2	2	1	0	1	0	0	0	0	0	1	1	0	0	0	2021-10-08	36	0		4	11	11	14	8	10	13	9	9	9	9	9					11
25	3020597	ヨシダジュン	51	1	1	7	0	0	1	25.92	0	0	0	2	2	1	0	1	0	0	1	0	0	1	1	0	0	0	2021-10-11	48	0		5	13	10	8	8	18	16	16	16	16							16
26	4123949	コンノアキオ	88	1	0	7	0	0	1	24.01	0	0	0	2	2	1	0	1	0	0	1	0	0	1	1	0	0	0	2021-10-13	52	0		5	12	12	19	12	14	10	10	10	12	12	12	9				18
27	4125365	ゴウノタカヒロ	54	1	0	12	0	0	1	27.99	-5	-1	-5.5	2	6	0	1	1	0	0	1	0	0	1	1	0	0	0	2021-10-20	47	0		5	10	10	12	7	5	4	11	11	22	20						20
28	4126342	サイトウキョウコ	68	0	1	12	0	0	1	23.81	2	-1	1.5	2	1	0	1	1	0	0	1	0	0	1	1	0	0	0	2021-10-22	39	0		5	21	15	22	20	15	20	21	18	20	16						19
29	4127374	コバヤシカズヤ	61	1	0	11	0	0	1	24.08	0.75	-0.5	0.5	1	2	1	0	1	1	0	1	0	0	1	1	0	0	0	2021-10-27	55	0		5	13	13	23	8	8	8	8	8	10	9	10					12
30	4131566	オオタタケツグ	67	1	0	7	0	0	1	24.1	0	0	0	2	3	1	0	1	0	0	1	0	0	1	1	0	0	0	2021-11-11	48	0		6	17	17	13	7	9	21	18	15	16	11	12					21
31	4132602	タダノチアキ（S.O症例）	54	0	1	40	0	0	1	24.45	0	0	0	3	1	1	0	0	1	0	1	0	0	1	0	1	0	0	2021-11-15	49	1	シリコン抜去だけ2021/12/22	s.o	6	3	48	22	30	22	24	18	25	24	25	24				24
32	4132804	キクチメグミ	54	0	1	17	0	0	1	24.18	-1.5	0	-1.5	3	3	0	1	0	0	0	1	0	0	1	1	0	0	0	2021-11-17	69	0		4	15	15	21	17	18	17	14		11	12						15
33	4134103	ニッタチヨコ(安達Dr執刀）	58	0	0	5	0	0	1	23.78	0	0	0	2	1	1	0	1	0	0	1	0	0	1	1	0	0	0	2021-11-19	73	0		5	22	22	14	17	15		11	11	11	12						20
34	3826270	イガラシユキノリ	69	1	0	7	0	0	1	23.63	-2.5	-1	-3	2	5	1	0	1	0	0	0	0	0	1	1	0	0	0	2021-11-29	49	0		5	12	5	8	9	6	6	7		8	7						13
35	4135861	ガモウコウタロウ	42	1	0	6	0	1	0	28.03	-7	0	-7	1	2	1	0	1	0	0	0	0	0	1	1	0	0	0	2021-11-26	55	0		5	15	15	9	6	12	17	34	21	22	37	34	32	26	21	20
36	2585345	ソエカワケンジ	53	1	0	6	0	0	1	26.72	-4.5	-2	-5.5	2	2	1	0	0	0	0	1	0	0	1	1	0	0	0	2021-12-10	40	0		5	15	17	30	17	17	18	16	14	11						16
37	3957341	ヌノミヤマサアキ	70	1	0	60	0	0	1	26.71	0	0	0	2	1	0	1	1	0	0	1	0	0	1	1	0	0	0	2021-12-15	41	0		4	12	12	23	13	8	10	8	13	10	23	24
38	4143417	ミツイタツユキ	59	1	1	4	0	0	1	25.3	0	0	0	2	2	1	0	1	0	0	1	0	0	1	1	0	0	0	2021-12-29	46	0		5	7	7	6	5	7	9	16	11	14							18
39	4145152	ミサワタカオ(術後1カ月で中断）	71	1	1	21	0	0	1	25.52	0	0	0	2	2	1	0	1	0	0	1	0	0	1	1	0	0	0	2022-01-07	52	0		5	15	15	25	21	23	20	21	18	19	13	13					20
40	4145181	タカハシイサム	73	1	0	15	0	0	1	23.07	2	-1.25	1.375	1	1	1	0	1	0	0	0	0	0	1	1	0	0	0	2022-01-12	31	0		4	13	10	26	13	13	9	12		12	17						20
41	4143563	サトウマサコ	81	0	0	30	0	0	1	24.95	0	0	0	4	1	1	0	0	0	1	1	1	0	0	1	0	0	0	2022-01-19	30	1	2回追加手術。術後1カ月で再剥離で2022/2/18シリコン、また剥がれて2022/3/2encircling,Air4cc	4	7	5	11	9	9	8	10	11								16
42	4148627	ヤノシュウイチロウ	78	1	0	7	0	0	1	22.58	0	0	0	2	1	1	0	1	0	0	1	0	0	1	1	0	0	0	2022-01-26	41	0		5	13	13	10	9	10	8	9	10	8	10	10	10
43	3466331	アンドウヤスヒロ	62	1	0	11	0	0	1	26.28	-4.5	-1.5	-5.25	1	1	1	0	1	0	0	0	0	0	1	1	0	0	0	2022-02-02	33	0		5	17	15	21	15	15	16	12	18	14	15						20
44	2079572	ナガサワミカ	39	0	0	7	0	0	1	25.5	-6	-1.5	-6.75	3	1	1	0	1	0	0	0	0	0	1	1	0	0	0	2022-02-18	47	0		4	6	5	7	10	12	19	18	16	18	16						18
45	4154466	イトウマサノリ	48	1	0	7	0	0	1	25.7	-3.75	-0.75	-4.125	2	2	1	0	1	0	0	0	0	0	1	1	0	0	0	2022-02-21	50	0		5	18	13	22	19	17	17	15	15	13	17						18
46	4053486	スズキカオル	65	1	0	7	0	0	1	27.85	-2	-1	-2.5	2	3	1	0	0	0	0	1	1	0	0	1	0	0	0	2022-02-25	33	0		5	12	12	9	13	12	11	13	13	9	13	13
47	1080083	ツルオカナオミ	47	0	0	4	0	0	1	28.1	0	0	0	2	3	1	0	0	0	0	1	0	0	1	1	0	0	1	2022-02-28	49	0		5	9	10	18	15	8	9	16	12	11	15	14
48	4158006	サイトウタミヤ	58	1	1	5	0	0	1	26.45	0.75	-1	0.25	1	3	0	1	0	0	0	0	1	0	0	1	0	0	0	2022-03-04	43	0		4	14	14	20	14	11	17	14	13	14	14				15
49	4158341	カワグチマモル	58	1	0	13	0	0	1	24.12	0	-1	-0.5	2	2	1	0	1	0	0	0	0	0	1	1	0	0	1	2022-03-07	42	0		5	14	8	24	27	20	18	12	12	17	11	11					20
50	4158585	ササキモトヤ	57	1	1	10	0	0	1	25.08	0	0	0	2	5	1	0	0	0	1	1	1	0	0	1	0	0	1	2022-03-09	38	0		4	4	2	11	12	14	13	15	36	15		11					45
51	4159386	ナカガワミエコ	63	0	1	24	0	0	1	25.37	-2.25	-1	-2.75	2	1	1	0	1	0	0	0	0	0	1	1	0	0	0	2022-03-11	43	0		5	14	14	17	15	12	12	12	12	20	14						27
52	1713419	ムラカミヒデアキ	60	1	0	4	0	0	1	29.42	-13	-1.5	-13.75	3	11	1	0	1	0	0	1	0	0	1	1	0	0	1	2022-03-11	68	0		4	13	25	23	22	25	18	14	17	20							22
53	4160289	キクチトシミ	55	1	1	6	0	0	1	27.13	-7	-1.5	-7.75	2	2	1	0	0	0	0	1	0	0	1	1	0	0	1	2022-03-16	41	0		5	13	10	31	24	22	16	16	25	22	15	20					15
54	4164757	オオウチマサノリ	63	1	0	3	0	0	1	27.53	-5	0	-5	2	3	1	0	1	0	0	0	0	0	1	1	0	0	0	2022-04-04	49	0		5	13	10	22	24	8	10	7	9	8	10						13
55	4166795	サトウタカシ（安達Dr執刀）	66	1	0	4	0	0	1	24.52	0	0	0	1	4	1	0	1	0	0	0	0	0	1	1	0	0	0	2022-04-08	81	0		4	15	15	14	14	13	13	23	22	25	32		14
56	4169983	スズキカズヨシ	61	1	1	3	0	0	1	27.4	-4.5	-0.5	-4.75	1	6	1	0	1	0	0	0	0	0	1	1	0	0	0	2022-04-22	46	0		5	9	9	10	8	8	10	10	9	9							15
57	1081	ショウジマサヨシ	49	1	0	2	0	0	1	28.21	-11	-1	-11.5	2	3	1	0	1	0	0	1	0	0	1	1	0	0	0	2022-04-27	73	0		5	12	12	12	20	16	20	16	18	18	20	19	20				30
58	4172534	サイトウマサノリ（S.O症例）	58	1	0	13	0	0	1	24.1	0	0	0	2	4	1	0	1	0	0	1	0	0	1	0	1	0	0	2022-05-11	61	0		s.o	19	14	31	43		22	13	14							25
59	3212080	アベトシヒロ	50	1	0	8	0	0	1	25.89	-4	-1.5	-4.75	2	1	1	0	0	0	0	0	0	0	1	1	0	0	1	2022-05-20	50	0		4	14	14	22	24	25	32	16	16	19						19
60	29011	アサヒマサヒロ（安達Dr執刀）	59	1	1	2	0	0	1	24.97	0	0	0	1	7	1	0	1	0	0	0	0	0	1	1	0	0	0	2022-05-20	85	0		5	14	14	9	10	9	9	7	9	9	8	8				15
61	1282551	コセキシゲノリ	65	1	0	19	0	0	1	23.9	0	0	0	3	2	0	1	0	1	0	1	0	0	1	1	0	0	0	2022-05-18	60	0		6	16	8	10	4	4	4	3	7	10	8	8	7				29
62	4180438	タカセミチコ（安達Dr執刀）	45	0	1	2	0	0	1	25.38	-3.5	0	-3.5	2	1	1	0	1	0	0	0	0	0	1	1	0	0	0	2022-05-27	84	0		4	12	12	14	19	20	19	20	12	12						14
63	4180890	サイトウヨシヒコ	58	1	1	17	0	0	1	26.88	0	0	0	3	5	1	0	1	0	0	1	0	0	1	1	0	0	0	2022-06-01	41	0		5	18	10	18	13	11	12	14	10	13	12	12	15				14
64	1849934	サトウコウイチ	71	1	0	6	0	0	1	23.5	1	-2	0	2	3	1	0	1	0	0	1	0	0	1	1	0	0	0	2022-06-01	43	0		5	13	13	19		10	12	10	9	8						15
65	4180744	コセキヨシユキ（安達Dr執刀）	57	1	0	6	0	0	1	24.92	-4	0	-4	2	1	1	0	1	0	0	1	0	0	1	1	0	0	0	2022-06-01	65	0		5	15	10	15	11	12	13	10	10	9	11	10					15
66	4181183	ストウナオキ	12	1	1	365	0	1	0	22.32	0	0	0	3	2	0	1	1	1	0	1	0	1	0	0	1	1	0	2022-06-10	117	0		s.o	18	20	11	20	22	17	23					17				15
67	4181763	イチノセマサユキ（安達Dr執刀）	52	1	0	10	0	0	1	26.44	-3.75	0	-3.75	2	2	1	0	1	0	0	0	0	0	1	1	0	0	0	2022-06-03	71	0		4	10	10	20	17	17	15	15	15	12	15					16	16
68	3297735	イシイシュウイチ	53	1	1	7	0	0	1	30.73	-10	-1	-10.5	4	1	1	0	1	0	1	1	0	0	1	1	0	0	0	2022-06-15	81	0		7	9	5	12	12	14	22	32	22	19	14	15	15	15			14
69	4184629	アイザワマユミ	59	0	0	4	0	0	1	25.14	0	0	0	2	0	0	0	-	-	-	1	1	0	0	0	1	0	0	2022-06-15	124	0		s.o	16	10	22	17	12	14	17
70	4185042	ナカガワセイイチ	63	1	1	7	0	0	1	25	1.25	0	1.25	2	14	0	1	1	0	0	1	0	0	1	1	0	0	0	2022-06-17	57	0		5	11	9	11	11	5	6	6							11		6
71	4185332	イトウシンイチ	70	1	0	3	0	0	1	26.2	0	-1.5	-0.75	2	16	1	0	1	0	0	1	0	0	1	1	0	0	1	2022-06-17	52	0		6	14	16	35	8	11	13	13	25	12	15	15					25
72	4185811	オオイズミミツル（安達Dr執刀）	67	1	0	5	0	0	1	24.45	0.75	-1.75	-0.125	2	4	0	1	1	0	0	1	0	0	1	1	0	0	0	2022-06-17	62	0		5	11	11	13	12	12	14	12	10	9	8	9					12
73	3974807	ゴトウケンジ	67	1	0	3	0	0	1	25.12	-1.25	-0.75	-1.625	2	5	1	0	1	0	0	0	1	0	0	1	0	0	1	2022-07-01	63	0		5	13	13	12	11	13	16	11	10	12	10	10					11
74	4191735	タナカキクジ	59	1	0	9	0	0	1	24.56	-6	-1	-6.5	4	1	1	0	1	0	0	1	0	0	1	1	0	0	0	2022-07-13	44	0		4	17	10	27	14	16	23	21	23	32	14						12
75	4193148	トガシタマミ（安達Dr執刀）	59	0	1	10	0	0	1	24.27	0.25	-1.5	-0.5	2	1	1	0	1	0	0	0	0	0	1	1	0	0	0	2022-07-15	71	0		4	21	14	21	17	22	17	16	15	15	17	20					20
76	4195577	タナカマモル（安達Dr執刀）	68	1	1	30	0	0	1	26.56	-5	0	-5	2	2	1	0	1	0	0	1	0	0	1	1	0	0	1	2022-07-22	91	0		5	11	11	21	16	14	14	10	14	9	15
77	3530375	イジチテイゾウ	64	1	0	30	0	0	1	25.11	1.5	0	1.5	1	2	1	0	1	0	0	0	0	0	1	1	0	0	0	2022-07-27	38	0		5	17	10	14	13	18	16	13	16	18	18						10
78	1554856	サトウタケミ（安達Dr執刀）	63	1	1	8	0	0	1	23.93	0.75	-2.5	-0.5	2	3	1	0	1	0	0	0	0	0	1	1	0	0	0	2022-07-27	65	0		5	10	10	13	11	12	12	8	7	7	7	9					9
79	1544972	ヨネノヒサオ	68	1	0	4	0	0	1	24.18	-0.5	0	-0.5	2	2	1	0	1	0	0	0	0	0	1	1	0	0	1	2022-08-05	57	0		5	12	12	12	8	15	13	16	10	20	11	14					19
80	43252	カルベヒデコ（安達Dr執刀）	66	0	0	33	0	0	1	23.65	2.5	-0.5	2.25	2	1	1	0	1	0	0	1	0	0	1	1	0	0	0	2022-08-10	95	1	術後15日目で再剥離	5	16	11	13	10	10	9	13	17	16	13						19
81	3659061	ツチヤミカコ（安達Dr執刀）	53	0	0	5	0	0	1	25.2	-5	-2	-6	2	3	1	0	1	0	0	1	0	0	1	1	0	0	0	2022-08-12	76	0		4	15	14	16	17	14	15	14	18	15	17	17					19
82	4201582	スズキトミコ（安達Dr執刀）	67	0	0	6	0	0	1	25.38	0	0	0	2	1	1	0	1	0	0	1	0	0	1	1	0	0	0	2022-08-17	62	0		5	15	15	17	15	17	15	15	15	10	15	16					16
83	775410	イトウマサキ（安達Dr執刀）	47	1	0	2	0	0	1	25.17	0	0	0	2	1	1	0	1	0	0	1	0	0	1	1	0	0	0	2022-08-19	54	0		5	13	13	5	6	6	6	5	7	19	15	10					18
84	4203810	エンドウゲンナイ（安達Dr執刀）	80	1	0	30	0	0	1	24.22	-2	-1	-2.5	2	4	1	0	1	0	0	0	1	0	0	1	0	0	0	2022-08-24	62	0		5	12	12	32	13	12	15	15	13	10	13	14					17
85	4206037	タカハシユウタ	36	1	1	3	0	0	1	29.4	-9	-1	-9.5	4	7	1	1	1	1	0	1	0	0	1	1	0	0	0	2022-09-02	64	0		4	12	9	9	9	20	18	13	16	16	17				24
86	4210551	オオカワラタカヨシ（安達Dr執刀）	65	1	0	1	0	0	1	25.16	-3.25	-1.5	-4	1	1	1	0	1	0	0	0	0	0	1	1	0	0	0	2022-09-21	57	0		5	15	20	16				15	14	19
87	4211091	イノウエカズオ	70	1	1	11	0	0	1	24.15	0	-1.5	-0.75	1	1	1	0	0	0	0	0	0	0	1	1	0	0	0	2022-09-28	29	0		4	13	11	18	16	15	10	12	12	15	9						14
88	4210740	ヤグチセツコ（金子Dr執刀）	78	0	1	20	0	0	1	26.07	1	-1	0.5	1	1	1	0	1	0	0	0	0	0	1	1	0	0	1	2022-09-30	55	0		5	14	13	14	12	10	10	8	8	9	9
89	4211932	エノモトミキオ	63	1	1	9	0	0	1	25.57	-1	-1.25	-1.625	1	1	1	0	0	0	0	0	1	0	0	1	0	0	0	2022-09-28	30	0		5	15	15	16	20	16	16	16	17	15	17	15
90	4212557	アベヨシキ	51	1	0	6	0	0	1	26.86	0	0	0	4	3	1	0	1	1	0	1	0	0	1	1	0	0	0	2022-09-30	60	0		5	11	11	9	14	32	17	10	15	13	15	16	19	19	18
91	4212746	ムライタカシ	57	1	0	17	0	0	1	26.23	-3	0	-3	2	1	1	0	1	0	0	1	0	0	1	1	0	0	1	2022-10-07	42	0		5	11	15	19	25	17	21	15	22	20	19	20					24
92	67604	コバヤシサキコ（安達Dr執刀）	67	0	0	4	0	0	1	24.43	0	0	0	3	2	1	0	1	0	0	1	0	0	1	1	0	0	0	2022-10-07	63	0		4	15	15	22	17	24	25	21	23	16	19	20	17				18
93	4215804	カトウトシヒコ（安達Dr執刀）	57	1	0	8	0	0	1	26.15	-4.75	-1.25	-5.375	1	2	1	0	0	0	0	0	0	0	1	1	0	0	0	2022-10-14	51	0		5	17	16	6	10	5	10	12	14	21					21
94	3438800	ムラヤマヨシヒロ（安達Dr執刀）	56	1	0	6	0	0	1	26.56	0	0	0	3	2	1	0	1	1	0	1	0	0	1	1	0	0	0	2022-10-14	82	0		5	10	10	22	19	18	19	19			7						14
95	4219460	サトウタダオ	54	1	1	4	0	0	1	24.58	-1	-2.75	-2.375	2	2	1	0	1	0	0	1	0	0	1	1	0	0	0	2022-10-26	42	0		5	16	16	13	10	10	11	10	10	12	13				13
96	4220901	アオキケイイチ（安達Dr執刀）	73	1	1	8	0	0	1	23.67	2	0	2	3	2	1	0	1	0	0	1	0	0	1	1	0	0	0	2022-11-02	68	0		5	16	16	40	6	8	17	34	35	20	18	35	36	38	36	39	28
97	4221760	サイトウヒデオ	67	1	1	16	0	0	1	26.93	-3.5	0	-3.5	2	2	1	0	1	0	0	0	0	0	1	1	0	0	0	2022-11-04	37	0		5	16	17	14	15	16	14	14	12	15	10					19
98	4223636	タダノアキラ（安達Dr執刀）	60	1	0	9	0	0	1	26.09	-5	0	-5	2	1	1	0	1	0	0	1	0	0	1	1	0	0	1	2022-11-11	95	0		4	16	19	24	16	17	13	11	11	13							19
99	4223580	フルハタハルミ（安達Dr執刀）	62	0	0	9	0	0	1	23.55	0.75	-1	0.25	2	1	1	0	1	0	0	0	0	0	1	1	0	0	0	2022-11-11	58	0		5	16	16	25	22	17	19	21	14	16	14
100	3674521	ムラヤマトシエツ（安達Dr執刀）	69	1	1	5	0	0	1	24.38	-1.25	-0.5	-1.5	2	4	0	1	1	1	0	1	0	0	1	1	0	0	0	2022-11-18	100	0		4	14	14	12	12	15	14	10	8	9	8						14
101													0
102													0
103													0
104													0
105													0
106													0
107													0
108													0
109													0
110													0
111													0
112													0
113													0
114													0
115													0
116													0
117													0
118													0
119													0
120													0
121													0
122													0
123													0
124													0
125													0
126
127
128
129
130
131
132
133
134
135
136
137
138
139
140
141
142
143
144
[truncated: 18 more columns]

## Sheet: 中村先生RRDスタディー西塚Dr執刀同意書あり
整理番号	ID	氏名	年齢	性別（男：１、女：０）	術眼（左：１右：０）	自覚からopeまで経過（日）	アトピーRRD	外傷RRD	不明RRD	眼軸mm	Sph	Cyl	等価球面	剥離象限	裂孔数	原因が弁状裂孔	原因が萎縮円孔	裂孔位置（上：1、下：0）	PVR	CD	黄斑剥離	術前IOL眼	水晶体温存	cat同時ope	air	シリコン	バックル併用	医原性裂孔	初回硝子体手術	手術時間（分）	再手術	再剥離コメント	空気半減期（日）	初診時IOP	硝子体手術前IOP	硝子体術後1日IOP	硝子体術後2日IOP	硝子体術後3日IOP	硝子体術後4日IOP	硝子体術後5日IOP	硝子体術後6日IOP	硝子体術後7日IOP	硝子体術後8日IOP	硝子体術後9日IOP	硝子体術後10日IOP	硝子体術後11日IOP	硝子体術後12日IOP	硝子体術後13日IOP	硝子体術後14日IOP
1	3936476	コマツヒデヒロ(S.O症例)	65	1	1	28	0	0	1	25.2			0	4	11	1	0	0	1	1	1	1	0	0	0	1	0	1	2019-06-19	59	1	4回再手術（オイル抜去、輪状締結、オイル再注入、オイル抜去空気置換）	s.o
2	3935688	イガラシトシハル	66	1	1	7	0	0	1	25.1			0	2	3	1	0	1	0	0	1	0	0	1	1	0	0	0	2019-06-19	62	0		5
3	3937248	キクチクニコ	77	0	0	14	0	0	1	22.9			0	2	1	1	0	0	0	0	0	0	0	1	1	0	0	0	2019-06-21	45	0		4
4	3937583	タンノヨウイチ	65	1	0	7	0	0	1	25			0	2	1	1	0	1	0	0	1	0	0	1	1	0	0	0	2019-06-24	44	0		5
5	66526	スズキユウイチ(再剥離ope症例)	60	1	0	21	0	0	1	25.8			0	1	2	1	0	1			0	1	0	0	1	0	0		2019-06-21	29	0		3
6	3938241	アベヤスコ	44	0	1	7	0	0	1	27.5			0	2	2	1	0	1	0	0	1	0	0	1	1	0	0	0	2019-06-26	53	0		5
7	2538730	ナイトウシゲヨシ	72	1	1	7	0	0	1	24.2			0	2	4	1	0	1	0	0	1	1	0	0	1	0	0	0	2019-06-26	52	0		5
8	3938746	カイトウユウジ	56	1	0	10	0	0	1	27.5			0	2	1	1	0	1	0	0	0	0	0	1	1	0	0	0	2019-07-03	46	0		6
9	3671854	タキグチキヨシ	60	1	0	4	0	0	1	26.5			0	2	2	1	0	1	0	0	0	0	0	1	1	0	0	0	2019-07-05	46	0		5
10	3941502	サイトウナツコ	70	0	0	14	0	0	1	23.9			0	2	1	1	0	1	0	0	0	0	0	1	1	0	0	1	2019-07-10	46	0		5
11	3057171	サトウマサヒコ	62	1	1	4	0	0	1	27.5			0	4	3	1	0	1	0	0	1	1	0	0	1	0	0	1	2019-07-10	55	0		5
12	3941788	アカツカタカシ	59	1	0	5	0	0	1	24.7			0	2	2	1	0	0	0	0	1	0	0	1	1	0	0	0	2019-07-10	51	0		6
13	3942316	フクダシュウイチ	47	1	0	6	0	0	1	27.9			0	2	1	1	0	1	0	0	1	0	0	1	1	0	0	0	2019-07-12	43	0		4
14	3943029	キクチショウタロウ	79	1	0	6	0	0	1	23.4			0	1	1	1	0	1	0	0	1	0	0	1	1	0	0	0	2019-07-17	44	0		5
15	3892581	カトウカズヒコ(S.O症例)	62	1	1					22.3			0	2							0				0	1							s.o
16	3943609	タカハシイサオ	76	1	0	30	0	0	1	23.9			0	2	2	1	0	1	0	0	0	0	0	1	1	0	0	0	2019-07-19	41	0		5
17	3944439	クレヤマリスケ	69	1	1	6	0	0	1	24.9			0	3	4	1	0	1	0	0	0	1	0	0	1	0	0	1	2019-07-24	76	0		6
18	2430834	タニマサユキ	54	1	0	5	0	0	1	27.2			0	2	4	1	0	1	0	0	1	0	0	1	1	0	0	1	2019-07-24	41	0		6
19	3946709	チバカズオ	69	1	1	26	0	0	1	25.3			0	2	2	1	0	0	0	0	1	0	0	1	1	0	0	0	2019-07-31	39	0		4
20	3946712	サイトウタツコ	63	0	0	3	0	0	1	25.2			0	2	7	1	0	0	0	0	0	0	0	1	1	0	0	1	2019-07-31	55	0		4
21	3947210	フクイヨシコ	49	0	0	6	0	0	1	25.9			0	2	2	1	0	0	0	0	0	0	0	1	1	0	0	0	2019-08-02	62	0		5
22	3947496	シブヤキヨシ	84	1	1	7	0	0	1	23.5			0	2	3	1	0	1	0	0	0	1	0	0	1	0	0	1	2019-08-02	48	0		4
23	2664109	サトウナオト	56	1	1	14	0	0	1	25.3			0	2	3	0	1	0	0	0	1	0	0	1	1	0	0	0	2019-08-05	48	0		5
24	3682685	ムラタセイジ	63	1	1	4	0	0	1	24.7			0	2	5	1	0	1	0	0	0	0	0	1	1	0	0	0	2019-08-05	31	0		6
25	3362525	カノタカヒロ	47	1	1	1	0	0	1	27.2			0	2	4	1	0	1	0	0	0	0	0	1	1	0	0	0	2019-08-05	51	0		5
26	3734416	カンノナオユキ	55	1	0	6	0	0	1	25.9			0	1	2	1	0	1	0	0	0	1	0	0	1	0	0	1	2019-08-06	44	0		6
27	1944730	サトウハルカ（輪状締結）	30							24.5			0	2	3						1
28	2289742	ヨシオカマサトモ	52	1	1	5	0	0	1	26.1			0	1	1	1	0	1	0	0	0	0	0	1	1	0	0	0	2019-08-09	59	0		3
29	3243868	ナカノウチユウヤ（5歳で日下先生から右PPV受け再剥離、S.O症例）	13							22.97			0	2	2						1				0	1							s.o
30	3951675	ヤグチジュンイチ	57	1	1	14	0	0	1	24.9			0	3	3	1	0	1	0	0	1	1	0	0	1	0	0	0	2019-08-21	36	0		4
31	1191354	ヤマグチミツアキ	45	1	0	5	0	0	1	24			0	4	3	1	0	1	0	0	1	0	0	1	1	0	0	0	2019-08-23	71	1	再剥離で4回手術、S.O入れてenciclingした。	4
32	3949883	アマノトシユキ	68	1	0	12	0	0	1	25.7			0	1	2	1	0	1	0	0	0	0	0	1	1	0	0	0	2019-08-23	44	0		4
33	3954629	ハガマサキ	70	1	1	5	0	0	1	23.6			0	1	1	1	0	1	0	0	0	0	0	1	1	0	0	0	2019-09-02	45	0		5
34	2055682	マツダユミ	68	0	0	60	0	0	1	24.6			0	4	1	1	0	1	0	1	1	0	0	1	1	0	0	0	2019-09-06	51	0		4			39
35	3955983	カガシゲミ（術後2週で香川大紹介）	62	0	1	10	0	0	1	29.8			0	2	1	1	0	0	0	0	1	0	0	1	1	0	0	0	2019-09-09	51	0		6
36	3954834	フクサワツヨシ	61	1	1	13	0	0	1	25			0	2	2	1	0	1	0	0	0	0	0	1	1	0	0	0	2019-09-11	47	0		4
37	3956540	サトウシンエツ	67	1	0	15	0	0	1	24			0	1	1	1	0	1	0	0	0	0	0	1	1	0	0	0	2019-09-18	42	0		4
38	3960758	サトウマユミ	54	0	1	4	0	0	1	25			0	2	2	1	0	1	0	0	0	0	0	1	1	0	0	0	2019-09-26	42	0		4
39	3851249	クツザワヨシヒコ	64	1	1	30	0	0	1	23			0	2	2	1	0	0	0	0	1	0	0	1	1	0	0	0	2019-09-26	24	0		3
40	3962608	ササキノブオ	80	1	0	30	0	0	1	23			0	1	1	1	0	1	0	0	0	0	0	1	1	0	0	1	2019-10-04	35	0		5
41	2785019	オオルイトシカズ	65	1	1	12	0	0	1	27.8			0	2	4	1	0	1	0	0	1	0	0	1	1	0	0	1	2019-10-18	52	0		4
42	1480665	アベヒロミ	53	0	0	16	0	0	1	25.8			0	1	1	1	0	1	0	0	0	0	0	1	1	0	0	0	2019-10-30	37	0		4
43	2620897	エンドウアツヨシ	71	1	0	7	0	0	1	26.8			0	2	3	1	0	1	0	0	1	0	0	1	1	0	0	1	2019-10-30	62	0		4
44	3967818	オンチノリオ	61	1	1	19	0	0	1	25.6			0	2	1	1	0	1	0	0	1	0	0	1	1	0	0	0	2019-10-30	37	0		5
45	2001278	ワタナベトメゴロウ	84	1	0	26	0	0	1	23.2			0	2	1	1	0	0	0	0	1	1	0	0	1	0	0	0	2019-11-11	27	0		5
46	1799750	ヤマカワクニエ	82	0	0	7	0	0	1	23.9			0	2	2	1	0	1	0	0	1	0	0	1	1	0	0	1	2019-11-06	52	0		5
47	3971417	サトウヒロシ	55	1	0	6	0	0	1	27.9			0	1	1	1	0	1	0	0	0	0	0	1	1	0	0	0	2019-11-13	50	0		5
48	3597691	ナカガワユキヒロ(左眼triple後再剥離症例）	46	1	1					27.3			0	2	1						0				1	0							5
49	3972566	サトウジュンコ	69	0	1	4	0	0	1	31.3			0	2	1	1	0	1	0	0	1	0	0	1	1	0	0	0	2019-11-14	39	0		5
50	3972351	サイトウアキコ	55	0	0	9	0	0	1	25.8			0	2	1	1	0	1	0	0	1	0	0	1	1	0	0	0	2019-11-14	40	0		4
51	3972058	カトウミキコ	61	0	0	7	0	0	1	26.6			0	1	3	1	0	1	0	0	0	0	0	1	1	0	0	0	2019-11-15	47	0		5
52	3769296	サトウアキヒコ	61	1	1	2	0	0	1	25.3			0	1	2	1	0	1	0	0	0	0	0	1	1	0	0	0	2019-11-15	37	0		5
53	3973455	オオツヒデコ	69	0	1	13	0	0	1	22.1			0	3	1	1	0	1	0	0	0	0	0	1	1	0	0	0	2019-11-20	36	0		5
54	3975350	タカハシショウジ	70	1	0	5	0	0	1	23.6			0	1	3	1	0	1	0	0	0	0	0	1	1	0	0	0	2019-11-27	36	0		5
55	3979613	ホソヤフミコ	72	0	1	10	0	0	1	22.2			0	1	1	1	0	0	0	0	1	0	0	1	1	0	0	0	2019-12-18	37	0		4
56	3980978	ホリヨシオ	75	1	0	14	0	0	1	25			0	3	2	1	0	1	0	0	1	0	0	1	1	0	0	0	2019-12-19	44	0		5
57	3980877	ヤマグチハグム	50	1	1	21	0	0	1	26.9			0	1	3	1	0	1	0	0	0	0	0	1	1	0	0	0	2019-12-19	46	0		5
58	3984202	アラシダヨウコ	51	0	1	21	0	0	1	25.7			0	2	1	1	0	1	0	0	1	0	0	1	1	0	0	0	2020-01-08	37	0		5
59	3984488	オクヤマキワム	67	1	1	6	0	0	1	26.6			0	2	3	1	0	1	0	0	1	0	0	1	1	0	0	0	2020-01-08	34	0		6
60	3983661	タカイシチエコ	84	0	0	9	0	0	1	23.4			0	1	2	1	0	1	0	0	0	0	0	1	1	0	0	0	2020-01-10	25	0		5
61	3982453	カナザワヒロノブ	50	1	0	3	0	0	1	26.3			0	1	1	1	0	1	0	0	0	0	0	1	1	0	0	0	2020-01-15	30	0		4
62	3985188	スガイユウイチ	65	1	0	3	0	0	1	33.1			0	3	1	1	0	1	0	0	1	1	0	0	1	0	0	1	2020-01-10	71	1	再剥離でS.O、その後再剥離でencircling,S.O。	5			43
63	858335	ナガシマリキオ（ARNでS.O症例）	69							23.4			0	4	9						1				0	1							s.o
64	3990937	アベモトノブ	57	1	0	21	0	0	1	25.7			0	2	1	0	1	0	0	0	1	1	0	0	1	0	0	1	2020-02-05	47	0		5
65	3992164	スズキジュンジ	46	1	0	6	0	0	1	27.8			0	2	2	1	0	1	0	0	1	0	0	1	1	0	0	0	2020-02-10	55	0		4
66	3992353	タベイナオフミ（S.O症例）	46							28.6			0	4	2						1				0	1							s.o
67	3668564	スガノカツノリ（術後経過がイレギュラー）	54	1	0		0	0	1				0	2	2	1	0	1	0	0	0	1	0	0	1	0	0	0	2020-02-14	31	0		5
68	3993356	ホリウチシンイチ	61	1	0	21	0	0	1	23.8			0	1	1	1	0	1	0	0	0	0	0	1	1	0	0	1	2020-02-14	55	0		5
69	3994014	タナカヒロユキ	56	1	1	3	0	0	1	24.7			0	1	1	1	0	1	0	0	0	0	0	1	1	0	0	0	2020-02-17	38	0		4
70	3994610	コセキキヨコ	76	0	1	7	0	0	1	21.5			0	2	1	1	0	1	0	0	1	0	0	1	1	0	0	0	2020-02-19	46	0		4
71	1131505	スズキツヨシ	47	1	1		0	0	1	25.6			0	2	7	1	0	1	0	0	1	0	0	1	1	0	0	0	2020-02-19	50	0		4
72	3984202	アラシダヨウコ	51	0	0	7	0	0	1	25	-6.75	-0.5	-7	1	3	1	0	1	0	0	0	0	0	1	1	0	0	0	2020-02-26	41	0		4
73	1176807	タカハシヨウイチ	58	1	1	5	0	0	1	26.9	-1.5	-1	-2	1	3	1	0	0	0	0	0	0	0	1	1	0	0	0	2020-02-26	36	0		3		19	46	11
74	3997576	カルベカズヒロ	53	1	0	21	0	0	1	28.14	-8	-2.25	-9.125	2	2	1	0	0	0	0	1	0	0	1	1	0	0	0	2020-03-04	50	0		6		14	28	19
75	2745389	キタナカチフミ	57	1	1	4	0	0	1	26.66	-1.25	-2.25	-2.375	2	1	1	0	1	0	0	1	0	0	1	1	0	0	0	2020-03-14	40	0		4
76	4001339	オオヤマツヨシ	79	1	1	21	0	0	1	25.44	-3.75	-2.5	-5	2	3	1	0	0	0	0	1	0	0	1	1	0	0	1	2020-03-18	47	0		6
77	3999439	タケヤマロイチ（S.O注入）	68							22.75			0	4	3						1				0	1							s.o
78	3999989	ヨコオトシカズ	56	1	0	16	0	0	1	30.82	0	-1	-0.5	1	1	1	0	0	0	0	0	1	0	0	1	0	0	0	2020-03-18	27	0		6
79	4001557	ヤマザキヒデキ	68	1	0	3	0	0	1	24.5	ー	ー	#VALUE!	2	4	1	0	1	0	0	1	0	0	1	1	0	0	1	2020-03-19	56	0		5
80	3997286	カマタソウエツ	59	1	0	15	0	0	1	24.03	-3.75	-1.75	-4.625	3	2	1	0	1	0	0	1	0	0	1	1	0	0	0	2020-03-02	47	0		5		10	29	21
81	3447068	ホリカワコウヘイ	42	1	1	7	0	0	1	26.5	-7.25	-1.5	-8	3	5	1	0	1	0	0	1	0	0	1	1	0	0	0	2020-04-01	45	0		5
82	4004963	シオノタケシ	70	1	0	4	0	0	1	24.58	-0.5	-2.5	-1.75	3	1	1	0	1	0	0	1	1	0	0	1	0	0	0	2020-04-08	33	0		4
83	1349607	カトウユウコ	69	0	0	3	0	0	1	23.6	ー	ー	#VALUE!	1	1	1	0	0	0	0	0	0	0	1	1	0	0	0	2020-04-08	26	0		5
84	4005533	カワイジュンイチ（術後1カ月まで）	59	1	0	17	0	1	1	24.26	0.5	-1	0	2	1	1	0	0	1	0	1	0	0	1	1	0	1	0	2020-04-15	90	0		5
85	1909148	マツダカズユキ(S.O症例)	63	1	0					24.18			0	4	2						1				0	1							s.o
86	4012724	ワシトモユキ	76	1	1	16	0	0	1	23.91	0	-1	-0.5	2	1	1	0	1	0	0	0	0	0	1	1	0	0	0	2020-05-27	37	0		4
87	4013411	ヒヅメタケヒロ（金子Dr）	52	1									0
88	4013844	スズキアケミ	52	0	0	9	0	0	1	23.64	-2	-1.5	-2.75	3	3	1	0	1	0	0	1	0	0	1	1	0	0	0	2020-06-01	52	0		5
89	3941759	タカハシイクオ	62	1	0	9	0	0	1	26	-0.5	-2.25	-1.625	1	2	1	0	1	0	0	0	0	0	1	1	0	0	0	2020-06-03	48	0		4
90	2633044	キクチハルオ	71	1	1	15	0	0	1	25.56	-3.25	-1.5	-4	2	1	1	0	1	0	0	0	1	0	0	1	0	0	0	2020-06-05	35	0		5
91	4014456	シバタコウキチ	66	1	0	60	0	0	1	23.41	ー	ー	#VALUE!	2	1	0	1	1	0	0	1	1	0	0	1	0	0	0	2020-06-05	51	0		5
92	4017439	スズキヨシオ	62	1	1	7	0	0	1	25.7	-2.75	-1.25	-3.375	2	2	1	0	0	0	0	1	0	0	1	1	0	0	0	2020-06-19	31	0		4
93	4019770	ニシオエイコ	70	0	1	60	0	0	1	24.15	1.25	-1	0.75	2	1	0	1	0	0	0	0	0	0	1	1	0	0	0	2020-07-01	26	0		5
94	2408226	コバヤシヨウコ	50	0	0	14	0	0	1	23.42	0.75	-1	0.25	2	1	1	0	1	0	0	0	0	0	1	1	0	0	0	2020-07-03	35	0		5
95	4020859	サイトウカツオ	73	1	0	16	0	0	1	24.44	2.25	-3.5	0.5	2	2	1	0	1	0	0	0	0	0	1	1	0	0	0	2020-07-06	40	0		5
96	4024369	タカハシヒデシ	55	1	0	6	0	0	1	27.21	-6.5	0	-6.5	2	2	0	2	0	0	0	1	0	0	1	1	0	0	0	2020-07-22	39	0		4
97	2323884	アダチカンタロウ	39	1	1	90	0	0	1	25.47	-9	-1	-9.5	3	1	1	0	1	1	0	0	0	0	1	1	0	1	0	2020-07-22	75	0		5							9		45	19	22
98	28097	トウカイリンクミ	55	0	1	12	0	0	1	25.31	-4.25	-0.75	-4.625	2	1	1	0	1	0	0	0	0	0	1	1	0	0	0	2020-07-22	41	0		5
99	2758246	タカハシリカ	29	0	0	9	0	0	1	26.2	-5.75	-0.25	-5.875	1	2	0	1	1	0	0	0	0	0	1	1	0	0	0	2020-07-29	48	0		4
100	4026336	エノモトキュウゴ(S.O注入症例)	71	1									0	4	5						1				0	1							s.o
101	4027919	シタラシゲル	63	1	0	14	0	0	1	24.24	ー	ー	#VALUE!	2	4	1	0	1	0	0	1	1	0	0	1	0	0	1	2020-08-07	39	0		7
102	4027254	ナカノヒロユキ	55	1	0	17	0	0	1	25.59	-6.25	-0.5	-6.5	3	4	0	1	0	0	0	1	0	0	1	1	0	0	0	2020-08-05	38	0		5
103	1431810	オオイシコウイチ	58	1	1	17	0	0	1	24.29	0	-1	-0.5	1	3	1	0	1	0	0	0	0	0	1	1	0	0	0	2020-08-05	39	0		5
104	4027791	キクチヨウコ	73	0	0	2	0	0	1	22.95	0.25	-0.75	-0.125	1	1	1	0	1	0	0	0	0	0	1	1	0	0	0	2020-08-07	55	0		4
105	4027632	ヒキシマタカヒロ	43	1	0	5	0	0	1	25.28	-0.5	-0.25	-0.625	1	1	1	0	1	0	0	0	0	0	1	1	0	0	0	2020-08-07	59	0		4		13	18	25	22	25	24	23	20	18
106	4028332	ホリミヨコ	65	0	0	10	0	0	1	25.43	-2	-0.75	-2.375	2	1	1	0	0	0	0	0	0	0	1	1	0	0	0	2020-08-12	36	0		4	16	16	27	14		19
107	4028693	コセキマサノリ	67	1	0	14	0	0	1	25.2	-2.75	-1.25	-3.375	2	6	1	0	0	0	0	0	0	0	1	1	0	0	0	2020-08-19	33	0		4
108	4030140	アカシエイシチ	66	1	1	14	0	0	1	23.72	1	-1.75	0.125	1	1	1	0	1	0	0	0	0	0	1	1	0	0	0	2020-08-19	28	0		6
109	4030690	イシドウミチヒト	50	1	1	7	0	0	1	26.96	-8.75	0	-8.75	1	1	1	0	1	0	0	0	0	0	1	1	0	0	0	2020-08-21	33	0		5			18	27	19
110	2307930	ヤクワバンジ	62	1	1	8	0	0	1	24.4	1	-2.5	-0.25	2	2	1	0	0	0	0	1	0	0	1	1	0	0	0	2020-08-21	47	0		7
111	4029957	マツダカズノリ	62	1	1	10	0	0	1	26.2	-4	-1.5	-4.75	3	2	1	0	1	0	0	1	0	0	1	1	0	0	0	2020-08-24	45	0		4
112	4030616	タカハシカズコ（術後IOP測定記載なし、術後3週で紹介）	78	0	1	60	0	0	1	22.71	0.5	-1	0	2	1	1	0	1	0	0	0	0	0	1	1	0	0	1	2020-09-02	51	0		6
113	4034272	サクマミユキ	62	0	1	6	0	0	1	23.09	1.75	-1	1.25	1	2	1	0	1	0	0	0	0	0	1	1	0	0	0	2020-09-09	35	0		4
114	4037907	サトウヤタロウ	80	1	0	19	0	0	1	24.99	2.25	-3.25	0.625	2	1	0	1	1	0	0	1	1	0	0	1	0	0	0	2020-09-23	35	0		5
115	4037981	タケダユウイチ	62	1	1	7	0	0	1	27.38	-4.5	-1.25	-5.125	2	1	1	0	1	0	0	0	0	0	1	1	0	0	0	2020-09-23	48	0		6
116	4040880	シブヤヨシヒコ	67	1	0	5	0	0	1	25.29	ー	ー	#VALUE!	3	2	0	1	1	0	0	1	0	0	1	1	0	0	1	2020-10-07	41	0		5			22
117	4045380	カトウミキコ	68	0	0	6	0	0	1	23.46	-0.75	-0.75	-1.125	2	1	1	0	0	0	0	0	0	0	1	1	0	0	1	2020-10-28	38	0		3
118	4045856	キリイアツシ	54	1	1	4	0	0	1	27.91	-6.5	0	-6.5	1	1	1	0	1	0	0	0	0	0	1	1	0	0	0	2020-10-28	35	0		5	13	13	22		26	11	14	10		10	10	12				12
119	2141855	マツキカヨコ	47	0	0	7	0	0	1	25.75	-7	-0.5	-7.25	2	1	1	0	0	0	0	0	0	0	1	1	0	0	0	2020-10-30	28	0		5
120	2832904	オオヌマサチコ	64	0	0	5	0	0	1	22.96	1.5	-1	1	2	1	0	1	0	0	0	0	0	0	1	1	0	0	1	2020-11-04	31	0		5
121	4046123	ナリサワタダヨシ	67	1	0	30	0	0	1	22.44	ー	ー	#VALUE!	4	1	1	0	1	1	1	1	1	0	0	1	0	0	0	2020-11-04	41	0		4
122	4050689	オキノウミ（S.O症例）	29							23.53			0	4	5						1				0	1							s.o
123	4051927	ニカイドウヒロユキ	48	1	0	5	0	0	1	25.5	-2.25	-1	-2.75	2	1	1	0	1	0	0	0	0	0	1	1	0	0	0	2020-11-25	30	0		5
124	4053486	スズキカオル	64	1	1	7	0	0	1	27.22	-7	0	-7	2	3	1	0	1	0	0	1	0	0	1	1	0	0	0	2020-12-02	39	0		5
125	4054580	カナオカケンジ	56	1	0	5	0	0	1	26.8	-4	-4.25	-6.125	1	1	1	0	0	0	0	0	0	0	1	1	0	0	0	2020-12-09	25	0		5
126	4057619	ナカガワエリ（金子Dr）	37	0	0	14	0	0	1	27.54	-9.5	-0.75	-9.875	1	2	1	0	1	0	0	0	0	0	1	1	0	0	1	2021-01-04	51	0		4		12	40	17
127	4059976	ナガオカハルミ	45	0	0	14	0	0	1	25.7	-6.75	-1	-7.25	2	3	1	0	1	0	0	1	0	0	1	1	0	0	0	2021-01-08	35	0		4
128	3656525	アサノメトメオ	87	1	0	60	0	0	1	23.92	2	-2	1	2	3	1	0	0	0	0	1	1	0	0	1	0	0	1	2021-01-13	42	0		4
129	1484885	サトウエミコ	58	0	1	24	0	0	1	23.91	-0.75	-2	-1.75	1	1	1	0	1	0	0	0	0	0	1	1	0	0	0	2021-01-15	44	0		6
130	4062064	ワタナベエツコ	62	0	0	6	0	0	1	23.89	1.25	-0.75	0.875	2	3	1	0	1	0	0	1	0	0	1	1	0	0	0	2021-01-18	51	0		4
131	4037981	タケダユウイチ	62	1	0		0	0	1	27.3	ー	ー	#VALUE!	1	2	1	0	1	0	0	0	0	0	1	1	0	0	0	2021-01-27	45	0		5
132	4063979	スズキマチコ	58	0	0	5	0	0	1	26.94	-3	0	-3	2	1	1	0	1	0	0	0	0	0	1	1	0	0	0	2021-01-29	36	0		6
133	3152687	エンドウヒトミ	55	0	1	6	0	0	1	28.12	-14	-1	-14.5	2	4	0	1	1	0	0	0	0	0	1	1	0	0	1	2021-02-12	32	0		5
134	3455933	オオタカヨシカズ	59	1	1	3	0	0	1	26.29	-8	-1.5	-8.75	2	1	1	0	1	1	0	0	0	0	1	1	0	0	1	2021-03-03	36	1	再剥離してPOD７でreope,S.O注入、4か月後S.O抜去したらすぐ剥がれたためS.O注入して終了。	6
135	4070476	オカザキアケミ（S.O症例）	58							25.36			0	4	2						1				0	1							s.o
136	4072586	サトウシンエイ	45	1	0	31	0	0	1	28.97	-10.5	-0.5	-10.75	2	1	1	0	1	0	0	0	0	0	1	1	0	0	0	2021-03-10	44	0		5
137	65362	クマガイヒロアキ（術後1カ月まで）	61	1	0	7	0	0	1	26.95	-1.5	-1.5	-2.25	1	3	1	0	1	0	0	0	1	0	0	1	0	0	0	2021-03-17	25	0		5
138	2855064	イケダツトム	53	1	0	7	0	0	1	26.92	ー	ー	#VALUE!	3	2	1	0	0	0	0	1	0	0	1	1	0	0	1	2021-03-26	43	0		6
139	1830633	ホシシゲル	58	1	0	2	0	0	1	26.51	-5	-1	-5.5	1	2	1	0	1	0	0	0	0	0	1	1	0	0	0	2021-04-02	47	0		6
140	4075455	ワタナベシュウミ	47	0	1	30	0	0	1	22.51	ー	ー	#VALUE!	4	1	1	0	1	1	0	1	0	0	1	1	0	0	0	2021-04-07	66	0		4
141	3947539	イトウショウイチ	72	1	1	2	0	0	1	25.34	ー	ー	#VALUE!	4	1	1	0	1	1	1	1	0	0	1	1	0	0	0	2021-04-14	57	0		6	3	3	34	14			17	31	21	14
142	4082024	ワタナベリョウイチ	40	1	1	8	0	0	1	26.4	-7	0	-7	2	1	0	1	1	0	0	0	0	0	1	1	0	0	0	2021-04-21	36	0		5
143	2847375	セオケンジ	58	1	1	5	0	0	1	26.51	-6	-1	-6.5	2	1	1	0	1	0	0	0	0	0	1	1	0	0	0	2021-04-21	47	0		5
144	4083173	イワサキテルコ	72	0	1	28	0	0	1	23.4	ー	ー	#VALUE!	3	1	1	0	1	1	0	1	0	0	1	1	0	0	0	2021-04-28	35	0		5
145	1157592	ナンバカツオ	79	1	1	2	0	0	1	25.5	ー	ー	#VALUE!	1	3	1	0	1	0	0	0	1	0	0	1	0	0	0	2021-05-07	23	0		4	11	11	19	14	13	16	15									17
146	4087218	イシカワヒデアキ(安達Drオペ)	50	1	0	5	0	0	1	27.57	-3.25	-0.25	-3.375	2	2	1	0	1	0	0	1	0	0	1	1	0	0	0	2021-05-14	48	1		4
147	63938	サイトウソウイチ	79	1	1	2	0	0	1	24.2	2.25	-1.75	1.375	3	1	1	0	1	0	0	1	0	0	1	1	0	0	0	2021-05-17	54	0		4	10	10	23	30	10	8	10	11	13							15
148	4089070	サトウアケミ	57	0	0	11	0	0	1	28.12	-1.75	-0.5	-2	2	1	1	0	0	0	0	0	1	0	0	1	0	0	0	2021-05-21	40	0		5	19	19		9	13	14	9		14	18	16	22				24
149	4091729	カンサチコ	74	0	1	6	0	0	1	24.33	ー	ー	#VALUE!	2	1	0	1	1	0	0	1	0	0	1	1	0	0	0	2021-06-02	31	0		5	14	14	19	15	17	12	18	10	9	11	15	14				19
150	4045856	キリイアツシ	55	1	0	14	0	0	1	28.34	-5.75	-0.75	-6.125	1	2	1	0	1	0	0	0	0	0	1	1	0	0	0	2021-06-16	34	0		5	16	16	13		13	10				9	8
151	4095516	オノザトエイジ	50	1	0	6	0	0	1	26.85	ー	ー	#VALUE!	1	1	1	0	1	0	0	0	0	0	1	1	0	0	0	2021-06-18	39	0		5	14	15	26	17	21	16	18	15	17	12	14					18
[truncated: 18 more columns]

## Sheet: 途中集計結果
途中集計		集計総数	術後6カ月まで	術後3カ月まで	自己中断	3カ月未満で他院へ紹介		研究同意なし、とれず			研究同意率
＊発症から1年以上経過した1眼、結果漿液性網膜剥離だった1眼は除く
2022-07-10		72	34	15	2	3		6			92.3077

## Sheet: 統合RRDデータ
整理番号	ID	氏名	年齢	性別（男：１、女：０）	術眼（左：１右：０）	自覚からopeまで経過（日）	アトピーRRD	外傷RRD	不明RRD	眼軸mm	Sph	Cyl	等価球面	剥離象限	裂孔数	原因が弁状裂孔	原因が萎縮円孔	裂孔位置（上：1、下：0）	PVR	CD	黄斑剥離	術前IOL眼	水晶体温存	cat同時ope	air	シリコン	バックル併用	医原性裂孔	初回硝子体手術	手術時間（分）	再手術	再剥離コメント	空気半減期（日）	初診時IOP	硝子体手術前IOP	硝子体術後1日IOP	硝子体術後2日IOP	硝子体術後3日IOP	硝子体術後4日IOP	硝子体術後5日IOP	硝子体術後6日IOP	硝子体術後7日IOP	硝子体術後8日IOP	硝子体術後9日IOP	硝子体術後10日IOP	硝子体術後11日IOP	硝子体術後12日IOP	硝子体術後13日IOP	硝子体術後14日IOP
1	3936476	コマツヒデヒロ(S.O症例)	65	1	1	28	0	0	1	25.2			0	4	11	1	0	0	1	1	1	1	0	0	0	1	0	1	2019-06-19	59	1	4回再手術（オイル抜去、輪状締結、オイル再注入、オイル抜去空気置換）	s.o
2	3935688	イガラシトシハル	66	1	1	7	0	0	1	25.1			0	2	3	1	0	1	0	0	1	0	0	1	1	0	0	0	2019-06-19	62	0		5
3	3937248	キクチクニコ	77	0	0	14	0	0	1	22.9			0	2	1	1	0	0	0	0	0	0	0	1	1	0	0	0	2019-06-21	45	0		4
4	3937583	タンノヨウイチ	65	1	0	7	0	0	1	25			0	2	1	1	0	1	0	0	1	0	0	1	1	0	0	0	2019-06-24	44	0		5
5	66526	スズキユウイチ(再剥離ope症例)	60	1	0	21	0	0	1	25.8			0	1	2	1	0	1			0	1	0	0	1	0	0		2019-06-21	29	0		3
6	3938241	アベヤスコ	44	0	1	7	0	0	1	27.5			0	2	2	1	0	1	0	0	1	0	0	1	1	0	0	0	2019-06-26	53	0		5
7	2538730	ナイトウシゲヨシ	72	1	1	7	0	0	1	24.2			0	2	4	1	0	1	0	0	1	1	0	0	1	0	0	0	2019-06-26	52	0		5
8	3938746	カイトウユウジ	56	1	0	10	0	0	1	27.5			0	2	1	1	0	1	0	0	0	0	0	1	1	0	0	0	2019-07-03	46	0		6
9	3671854	タキグチキヨシ	60	1	0	4	0	0	1	26.5			0	2	2	1	0	1	0	0	0	0	0	1	1	0	0	0	2019-07-05	46	0		5
10	3941502	サイトウナツコ	70	0	0	14	0	0	1	23.9			0	2	1	1	0	1	0	0	0	0	0	1	1	0	0	1	2019-07-10	46	0		5
11	3057171	サトウマサヒコ	62	1	1	4	0	0	1	27.5			0	4	3	1	0	1	0	0	1	1	0	0	1	0	0	1	2019-07-10	55	0		5
12	3941788	アカツカタカシ	59	1	0	5	0	0	1	24.7			0	2	2	1	0	0	0	0	1	0	0	1	1	0	0	0	2019-07-10	51	0		6
13	3942316	フクダシュウイチ	47	1	0	6	0	0	1	27.9			0	2	1	1	0	1	0	0	1	0	0	1	1	0	0	0	2019-07-12	43	0		4
14	3943029	キクチショウタロウ	79	1	0	6	0	0	1	23.4			0	1	1	1	0	1	0	0	1	0	0	1	1	0	0	0	2019-07-17	44	0		5
15	3892581	カトウカズヒコ(S.O症例)	62	1	1					22.3			0	2							0				0	1							s.o
16	3943609	タカハシイサオ	76	1	0	30	0	0	1	23.9			0	2	2	1	0	1	0	0	0	0	0	1	1	0	0	0	2019-07-19	41	0		5
17	3944439	クレヤマリスケ	69	1	1	6	0	0	1	24.9			0	3	4	1	0	1	0	0	0	1	0	0	1	0	0	1	2019-07-24	76	0		6
18	2430834	タニマサユキ	54	1	0	5	0	0	1	27.2			0	2	4	1	0	1	0	0	1	0	0	1	1	0	0	1	2019-07-24	41	0		6
19	3946709	チバカズオ	69	1	1	26	0	0	1	25.3			0	2	2	1	0	0	0	0	1	0	0	1	1	0	0	0	2019-07-31	39	0		4
20	3946712	サイトウタツコ	63	0	0	3	0	0	1	25.2			0	2	7	1	0	0	0	0	0	0	0	1	1	0	0	1	2019-07-31	55	0		4
21	3947210	フクイヨシコ	49	0	0	6	0	0	1	25.9			0	2	2	1	0	0	0	0	0	0	0	1	1	0	0	0	2019-08-02	62	0		5
22	3947496	シブヤキヨシ	84	1	1	7	0	0	1	23.5			0	2	3	1	0	1	0	0	0	1	0	0	1	0	0	1	2019-08-02	48	0		4
23	2664109	サトウナオト	56	1	1	14	0	0	1	25.3			0	2	3	0	1	0	0	0	1	0	0	1	1	0	0	0	2019-08-05	48	0		5
24	3682685	ムラタセイジ	63	1	1	4	0	0	1	24.7			0	2	5	1	0	1	0	0	0	0	0	1	1	0	0	0	2019-08-05	31	0		6
25	3362525	カノタカヒロ	47	1	1	1	0	0	1	27.2			0	2	4	1	0	1	0	0	0	0	0	1	1	0	0	0	2019-08-05	51	0		5
26	3734416	カンノナオユキ	55	1	0	6	0	0	1	25.9			0	1	2	1	0	1	0	0	0	1	0	0	1	0	0	1	2019-08-06	44	0		6
27	1944730	サトウハルカ（輪状締結）	30							24.5			0	2	3						1
28	2289742	ヨシオカマサトモ	52	1	1	5	0	0	1	26.1			0	1	1	1	0	1	0	0	0	0	0	1	1	0	0	0	2019-08-09	59	0		3
29	3243868	ナカノウチユウヤ（5歳で日下先生から右PPV受け再剥離、S.O症例）	13							22.97			0	2	2						1				0	1							s.o
30	3951675	ヤグチジュンイチ	57	1	1	14	0	0	1	24.9			0	3	3	1	0	1	0	0	1	1	0	0	1	0	0	0	2019-08-21	36	0		4
31	1191354	ヤマグチミツアキ	45	1	0	5	0	0	1	24			0	4	3	1	0	1	0	0	1	0	0	1	1	0	0	0	2019-08-23	71	1	再剥離で4回手術、S.O入れてenciclingした。	4
32	3949883	アマノトシユキ	68	1	0	12	0	0	1	25.7			0	1	2	1	0	1	0	0	0	0	0	1	1	0	0	0	2019-08-23	44	0		4
33	3954629	ハガマサキ	70	1	1	5	0	0	1	23.6			0	1	1	1	0	1	0	0	0	0	0	1	1	0	0	0	2019-09-02	45	0		5
34	2055682	マツダユミ	68	0	0	60	0	0	1	24.6			0	4	1	1	0	1	0	1	1	0	0	1	1	0	0	0	2019-09-06	51	0		4			39
35	3955983	カガシゲミ（術後2週で香川大紹介）	62	0	1	10	0	0	1	29.8			0	2	1	1	0	0	0	0	1	0	0	1	1	0	0	0	2019-09-09	51	0		6
36	3954834	フクサワツヨシ	61	1	1	13	0	0	1	25			0	2	2	1	0	1	0	0	0	0	0	1	1	0	0	0	2019-09-11	47	0		4
37	3956540	サトウシンエツ	67	1	0	15	0	0	1	24			0	1	1	1	0	1	0	0	0	0	0	1	1	0	0	0	2019-09-18	42	0		4
38	3960758	サトウマユミ	54	0	1	4	0	0	1	25			0	2	2	1	0	1	0	0	0	0	0	1	1	0	0	0	2019-09-26	42	0		4
39	3851249	クツザワヨシヒコ	64	1	1	30	0	0	1	23			0	2	2	1	0	0	0	0	1	0	0	1	1	0	0	0	2019-09-26	24	0		3
40	3962608	ササキノブオ	80	1	0	30	0	0	1	23			0	1	1	1	0	1	0	0	0	0	0	1	1	0	0	1	2019-10-04	35	0		5
41	2785019	オオルイトシカズ	65	1	1	12	0	0	1	27.8			0	2	4	1	0	1	0	0	1	0	0	1	1	0	0	1	2019-10-18	52	0		4
42	1480665	アベヒロミ	53	0	0	16	0	0	1	25.8			0	1	1	1	0	1	0	0	0	0	0	1	1	0	0	0	2019-10-30	37	0		4
43	2620897	エンドウアツヨシ	71	1	0	7	0	0	1	26.8			0	2	3	1	0	1	0	0	1	0	0	1	1	0	0	1	2019-10-30	62	0		4
44	3967818	オンチノリオ	61	1	1	19	0	0	1	25.6			0	2	1	1	0	1	0	0	1	0	0	1	1	0	0	0	2019-10-30	37	0		5
45	2001278	ワタナベトメゴロウ	84	1	0	26	0	0	1	23.2			0	2	1	1	0	0	0	0	1	1	0	0	1	0	0	0	2019-11-11	27	0		5
46	1799750	ヤマカワクニエ	82	0	0	7	0	0	1	23.9			0	2	2	1	0	1	0	0	1	0	0	1	1	0	0	1	2019-11-06	52	0		5
47	3971417	サトウヒロシ	55	1	0	6	0	0	1	27.9			0	1	1	1	0	1	0	0	0	0	0	1	1	0	0	0	2019-11-13	50	0		5
48	3597691	ナカガワユキヒロ(左眼triple後再剥離症例）	46	1	1					27.3			0	2	1						0				1	0							5
49	3972566	サトウジュンコ	69	0	1	4	0	0	1	31.3			0	2	1	1	0	1	0	0	1	0	0	1	1	0	0	0	2019-11-14	39	0		5
50	3972351	サイトウアキコ	55	0	0	9	0	0	1	25.8			0	2	1	1	0	1	0	0	1	0	0	1	1	0	0	0	2019-11-14	40	0		4
51	3972058	カトウミキコ	61	0	0	7	0	0	1	26.6			0	1	3	1	0	1	0	0	0	0	0	1	1	0	0	0	2019-11-15	47	0		5
52	3769296	サトウアキヒコ	61	1	1	2	0	0	1	25.3			0	1	2	1	0	1	0	0	0	0	0	1	1	0	0	0	2019-11-15	37	0		5
53	3973455	オオツヒデコ	69	0	1	13	0	0	1	22.1			0	3	1	1	0	1	0	0	0	0	0	1	1	0	0	0	2019-11-20	36	0		5
54	3975350	タカハシショウジ	70	1	0	5	0	0	1	23.6			0	1	3	1	0	1	0	0	0	0	0	1	1	0	0	0	2019-11-27	36	0		5
55	3979613	ホソヤフミコ	72	0	1	10	0	0	1	22.2			0	1	1	1	0	0	0	0	1	0	0	1	1	0	0	0	2019-12-18	37	0		4
56	3980978	ホリヨシオ	75	1	0	14	0	0	1	25			0	3	2	1	0	1	0	0	1	0	0	1	1	0	0	0	2019-12-19	44	0		5
57	3980877	ヤマグチハグム	50	1	1	21	0	0	1	26.9			0	1	3	1	0	1	0	0	0	0	0	1	1	0	0	0	2019-12-19	46	0		5
58	3984202	アラシダヨウコ	51	0	1	21	0	0	1	25.7			0	2	1	1	0	1	0	0	1	0	0	1	1	0	0	0	2020-01-08	37	0		5
59	3984488	オクヤマキワム	67	1	1	6	0	0	1	26.6			0	2	3	1	0	1	0	0	1	0	0	1	1	0	0	0	2020-01-08	34	0		6
60	3983661	タカイシチエコ	84	0	0	9	0	0	1	23.4			0	1	2	1	0	1	0	0	0	0	0	1	1	0	0	0	2020-01-10	25	0		5
61	3982453	カナザワヒロノブ	50	1	0	3	0	0	1	26.3			0	1	1	1	0	1	0	0	0	0	0	1	1	0	0	0	2020-01-15	30	0		4
62	3985188	スガイユウイチ	65	1	0	3	0	0	1	33.1			0	3	1	1	0	1	0	0	1	1	0	0	1	0	0	1	2020-01-10	71	1	再剥離でS.O、その後再剥離でencircling,S.O。	5			43
63	858335	ナガシマリキオ（ARNでS.O症例）	69							23.4			0	4	9						1				0	1							s.o
64	3990937	アベモトノブ	57	1	0	21	0	0	1	25.7			0	2	1	0	1	0	0	0	1	1	0	0	1	0	0	1	2020-02-05	47	0		5
65	3992164	スズキジュンジ	46	1	0	6	0	0	1	27.8			0	2	2	1	0	1	0	0	1	0	0	1	1	0	0	0	2020-02-10	55	0		4
66	3992353	タベイナオフミ（S.O症例）	46							28.6			0	4	2						1				0	1							s.o
67	3668564	スガノカツノリ（術後経過がイレギュラー）	54	1	0		0	0	1				0	2	2	1	0	1	0	0	0	1	0	0	1	0	0	0	2020-02-14	31	0		5
68	3993356	ホリウチシンイチ	61	1	0	21	0	0	1	23.8			0	1	1	1	0	1	0	0	0	0	0	1	1	0	0	1	2020-02-14	55	0		5
69	3994014	タナカヒロユキ	56	1	1	3	0	0	1	24.7			0	1	1	1	0	1	0	0	0	0	0	1	1	0	0	0	2020-02-17	38	0		4
70	3994610	コセキキヨコ	76	0	1	7	0	0	1	21.5			0	2	1	1	0	1	0	0	1	0	0	1	1	0	0	0	2020-02-19	46	0		4
71	1131505	スズキツヨシ	47	1	1		0	0	1	25.6			0	2	7	1	0	1	0	0	1	0	0	1	1	0	0	0	2020-02-19	50	0		4
72	3984202	アラシダヨウコ	51	0	0	7	0	0	1	25	-6.75	-0.5	-7	1	3	1	0	1	0	0	0	0	0	1	1	0	0	0	2020-02-26	41	0		4
73	1176807	タカハシヨウイチ	58	1	1	5	0	0	1	26.9	-1.5	-1	-2	1	3	1	0	0	0	0	0	0	0	1	1	0	0	0	2020-02-26	36	0		3		19	46	11
74	3997576	カルベカズヒロ	53	1	0	21	0	0	1	28.14	-8	-2.25	-9.125	2	2	1	0	0	0	0	1	0	0	1	1	0	0	0	2020-03-04	50	0		6		14	28	19
75	2745389	キタナカチフミ	57	1	1	4	0	0	1	26.66	-1.25	-2.25	-2.375	2	1	1	0	1	0	0	1	0	0	1	1	0	0	0	2020-03-14	40	0		4
76	4001339	オオヤマツヨシ	79	1	1	21	0	0	1	25.44	-3.75	-2.5	-5	2	3	1	0	0	0	0	1	0	0	1	1	0	0	1	2020-03-18	47	0		6
77	3999439	タケヤマロイチ（S.O注入）	68							22.75			0	4	3						1				0	1							s.o
78	3999989	ヨコオトシカズ	56	1	0	16	0	0	1	30.82	0	-1	-0.5	1	1	1	0	0	0	0	0	1	0	0	1	0	0	0	2020-03-18	27	0		6
79	4001557	ヤマザキヒデキ	68	1	0	3	0	0	1	24.5	ー	ー	#VALUE!	2	4	1	0	1	0	0	1	0	0	1	1	0	0	1	2020-03-19	56	0		5
80	3997286	カマタソウエツ	59	1	0	15	0	0	1	24.03	-3.75	-1.75	-4.625	3	2	1	0	1	0	0	1	0	0	1	1	0	0	0	2020-03-02	47	0		5		10	29	21
81	3447068	ホリカワコウヘイ	42	1	1	7	0	0	1	26.5	-7.25	-1.5	-8	3	5	1	0	1	0	0	1	0	0	1	1	0	0	0	2020-04-01	45	0		5
82	4004963	シオノタケシ	70	1	0	4	0	0	1	24.58	-0.5	-2.5	-1.75	3	1	1	0	1	0	0	1	1	0	0	1	0	0	0	2020-04-08	33	0		4
83	1349607	カトウユウコ	69	0	0	3	0	0	1	23.6	ー	ー	#VALUE!	1	1	1	0	0	0	0	0	0	0	1	1	0	0	0	2020-04-08	26	0		5
84	4005533	カワイジュンイチ（術後1カ月まで）	59	1	0	17	0	1	1	24.26	0.5	-1	0	2	1	1	0	0	1	0	1	0	0	1	1	0	1	0	2020-04-15	90	0		5
85	1909148	マツダカズユキ(S.O症例)	63	1	0					24.18			0	4	2						1				0	1							s.o
86	4012724	ワシトモユキ	76	1	1	16	0	0	1	23.91	0	-1	-0.5	2	1	1	0	1	0	0	0	0	0	1	1	0	0	0	2020-05-27	37	0		4
87	4013411	ヒヅメタケヒロ（金子Dr）	52	1									0
88	4013844	スズキアケミ	52	0	0	9	0	0	1	23.64	-2	-1.5	-2.75	3	3	1	0	1	0	0	1	0	0	1	1	0	0	0	2020-06-01	52	0		5
89	3941759	タカハシイクオ	62	1	0	9	0	0	1	26	-0.5	-2.25	-1.625	1	2	1	0	1	0	0	0	0	0	1	1	0	0	0	2020-06-03	48	0		4
90	2633044	キクチハルオ	71	1	1	15	0	0	1	25.56	-3.25	-1.5	-4	2	1	1	0	1	0	0	0	1	0	0	1	0	0	0	2020-06-05	35	0		5
91	4014456	シバタコウキチ	66	1	0	60	0	0	1	23.41	ー	ー	#VALUE!	2	1	0	1	1	0	0	1	1	0	0	1	0	0	0	2020-06-05	51	0		5
92	4017439	スズキヨシオ	62	1	1	7	0	0	1	25.7	-2.75	-1.25	-3.375	2	2	1	0	0	0	0	1	0	0	1	1	0	0	0	2020-06-19	31	0		4
93	4019770	ニシオエイコ	70	0	1	60	0	0	1	24.15	1.25	-1	0.75	2	1	0	1	0	0	0	0	0	0	1	1	0	0	0	2020-07-01	26	0		5
94	2408226	コバヤシヨウコ	50	0	0	14	0	0	1	23.42	0.75	-1	0.25	2	1	1	0	1	0	0	0	0	0	1	1	0	0	0	2020-07-03	35	0		5
95	4020859	サイトウカツオ	73	1	0	16	0	0	1	24.44	2.25	-3.5	0.5	2	2	1	0	1	0	0	0	0	0	1	1	0	0	0	2020-07-06	40	0		5
96	4024369	タカハシヒデシ	55	1	0	6	0	0	1	27.21	-6.5	0	-6.5	2	2	0	2	0	0	0	1	0	0	1	1	0	0	0	2020-07-22	39	0		4
97	2323884	アダチカンタロウ	39	1	1	90	0	0	1	25.47	-9	-1	-9.5	3	1	1	0	1	1	0	0	0	0	1	1	0	1	0	2020-07-22	75	0		5							9		45	19	22
98	28097	トウカイリンクミ	55	0	1	12	0	0	1	25.31	-4.25	-0.75	-4.625	2	1	1	0	1	0	0	0	0	0	1	1	0	0	0	2020-07-22	41	0		5
99	2758246	タカハシリカ	29	0	0	9	0	0	1	26.2	-5.75	-0.25	-5.875	1	2	0	1	1	0	0	0	0	0	1	1	0	0	0	2020-07-29	48	0		4
100	4026336	エノモトキュウゴ(S.O注入症例)	71	1									0	4	5						1				0	1							s.o
101	4027919	シタラシゲル	63	1	0	14	0	0	1	24.24	ー	ー	#VALUE!	2	4	1	0	1	0	0	1	1	0	0	1	0	0	1	2020-08-07	39	0		7
102	4027254	ナカノヒロユキ	55	1	0	17	0	0	1	25.59	-6.25	-0.5	-6.5	3	4	0	1	0	0	0	1	0	0	1	1	0	0	0	2020-08-05	38	0		5
103	1431810	オオイシコウイチ	58	1	1	17	0	0	1	24.29	0	-1	-0.5	1	3	1	0	1	0	0	0	0	0	1	1	0	0	0	2020-08-05	39	0		5
104	4027791	キクチヨウコ	73	0	0	2	0	0	1	22.95	0.25	-0.75	-0.125	1	1	1	0	1	0	0	0	0	0	1	1	0	0	0	2020-08-07	55	0		4
105	4027632	ヒキシマタカヒロ	43	1	0	5	0	0	1	25.28	-0.5	-0.25	-0.625	1	1	1	0	1	0	0	0	0	0	1	1	0	0	0	2020-08-07	59	0		4		13	18	25	22	25	24	23	20	18
106	4028332	ホリミヨコ	65	0	0	10	0	0	1	25.43	-2	-0.75	-2.375	2	1	1	0	0	0	0	0	0	0	1	1	0	0	0	2020-08-12	36	0		4	16	16	27	14		19
107	4028693	コセキマサノリ	67	1	0	14	0	0	1	25.2	-2.75	-1.25	-3.375	2	6	1	0	0	0	0	0	0	0	1	1	0	0	0	2020-08-19	33	0		4
108	4030140	アカシエイシチ	66	1	1	14	0	0	1	23.72	1	-1.75	0.125	1	1	1	0	1	0	0	0	0	0	1	1	0	0	0	2020-08-19	28	0		6
109	4030690	イシドウミチヒト	50	1	1	7	0	0	1	26.96	-8.75	0	-8.75	1	1	1	0	1	0	0	0	0	0	1	1	0	0	0	2020-08-21	33	0		5			18	27	19
110	2307930	ヤクワバンジ	62	1	1	8	0	0	1	24.4	1	-2.5	-0.25	2	2	1	0	0	0	0	1	0	0	1	1	0	0	0	2020-08-21	47	0		7
111	4029957	マツダカズノリ	62	1	1	10	0	0	1	26.2	-4	-1.5	-4.75	3	2	1	0	1	0	0	1	0	0	1	1	0	0	0	2020-08-24	45	0		4
112	4030616	タカハシカズコ（術後IOP測定記載なし、術後3週で紹介）	78	0	1	60	0	0	1	22.71	0.5	-1	0	2	1	1	0	1	0	0	0	0	0	1	1	0	0	1	2020-09-02	51	0		6
113	4034272	サクマミユキ	62	0	1	6	0	0	1	23.09	1.75	-1	1.25	1	2	1	0	1	0	0	0	0	0	1	1	0	0	0	2020-09-09	35	0		4
114	4037907	サトウヤタロウ	80	1	0	19	0	0	1	24.99	2.25	-3.25	0.625	2	1	0	1	1	0	0	1	1	0	0	1	0	0	0	2020-09-23	35	0		5
115	4037981	タケダユウイチ	62	1	1	7	0	0	1	27.38	-4.5	-1.25	-5.125	2	1	1	0	1	0	0	0	0	0	1	1	0	0	0	2020-09-23	48	0		6
116	4040880	シブヤヨシヒコ	67	1	0	5	0	0	1	25.29	ー	ー	#VALUE!	3	2	0	1	1	0	0	1	0	0	1	1	0	0	1	2020-10-07	41	0		5			22
117	4045380	カトウミキコ	68	0	0	6	0	0	1	23.46	-0.75	-0.75	-1.125	2	1	1	0	0	0	0	0	0	0	1	1	0	0	1	2020-10-28	38	0		3
118	4045856	キリイアツシ	54	1	1	4	0	0	1	27.91	-6.5	0	-6.5	1	1	1	0	1	0	0	0	0	0	1	1	0	0	0	2020-10-28	35	0		5	13	13	22		26	11	14	10		10	10	12				12
119	2141855	マツキカヨコ	47	0	0	7	0	0	1	25.75	-7	-0.5	-7.25	2	1	1	0	0	0	0	0	0	0	1	1	0	0	0	2020-10-30	28	0		5
120	2832904	オオヌマサチコ	64	0	0	5	0	0	1	22.96	1.5	-1	1	2	1	0	1	0	0	0	0	0	0	1	1	0	0	1	2020-11-04	31	0		5
121	4046123	ナリサワタダヨシ	67	1	0	30	0	0	1	22.44	ー	ー	#VALUE!	4	1	1	0	1	1	1	1	1	0	0	1	0	0	0	2020-11-04	41	0		4
122	4050689	オキノウミ（S.O症例）	29							23.53			0	4	5						1				0	1							s.o
123	4051927	ニカイドウヒロユキ	48	1	0	5	0	0	1	25.5	-2.25	-1	-2.75	2	1	1	0	1	0	0	0	0	0	1	1	0	0	0	2020-11-25	30	0		5
124	4053486	スズキカオル	64	1	1	7	0	0	1	27.22	-7	0	-7	2	3	1	0	1	0	0	1	0	0	1	1	0	0	0	2020-12-02	39	0		5
125	4054580	カナオカケンジ	56	1	0	5	0	0	1	26.8	-4	-4.25	-6.125	1	1	1	0	0	0	0	0	0	0	1	1	0	0	0	2020-12-09	25	0		5
126	4057619	ナカガワエリ（金子Dr）	37	0	0	14	0	0	1	27.54	-9.5	-0.75	-9.875	1	2	1	0	1	0	0	0	0	0	1	1	0	0	1	2021-01-04	51	0		4		12	40	17
127	4059976	ナガオカハルミ	45	0	0	14	0	0	1	25.7	-6.75	-1	-7.25	2	3	1	0	1	0	0	1	0	0	1	1	0	0	0	2021-01-08	35	0		4
128	3656525	アサノメトメオ	87	1	0	60	0	0	1	23.92	2	-2	1	2	3	1	0	0	0	0	1	1	0	0	1	0	0	1	2021-01-13	42	0		4
129	1484885	サトウエミコ	58	0	1	24	0	0	1	23.91	-0.75	-2	-1.75	1	1	1	0	1	0	0	0	0	0	1	1	0	0	0	2021-01-15	44	0		6
130	4062064	ワタナベエツコ	62	0	0	6	0	0	1	23.89	1.25	-0.75	0.875	2	3	1	0	1	0	0	1	0	0	1	1	0	0	0	2021-01-18	51	0		4
131	4037981	タケダユウイチ	62	1	0		0	0	1	27.3	ー	ー	#VALUE!	1	2	1	0	1	0	0	0	0	0	1	1	0	0	0	2021-01-27	45	0		5
132	4063979	スズキマチコ	58	0	0	5	0	0	1	26.94	-3	0	-3	2	1	1	0	1	0	0	0	0	0	1	1	0	0	0	2021-01-29	36	0		6
133	3152687	エンドウヒトミ	55	0	1	6	0	0	1	28.12	-14	-1	-14.5	2	4	0	1	1	0	0	0	0	0	1	1	0	0	1	2021-02-12	32	0		5
134	3455933	オオタカヨシカズ	59	1	1	3	0	0	1	26.29	-8	-1.5	-8.75	2	1	1	0	1	1	0	0	0	0	1	1	0	0	1	2021-03-03	36	1	再剥離してPOD７でreope,S.O注入、4か月後S.O抜去したらすぐ剥がれたためS.O注入して終了。	6
135	4070476	オカザキアケミ（S.O症例）	58							25.36			0	4	2						1				0	1							s.o
136	4072586	サトウシンエイ	45	1	0	31	0	0	1	28.97	-10.5	-0.5	-10.75	2	1	1	0	1	0	0	0	0	0	1	1	0	0	0	2021-03-10	44	0		5
137	65362	クマガイヒロアキ（術後1カ月まで）	61	1	0	7	0	0	1	26.95	-1.5	-1.5	-2.25	1	3	1	0	1	0	0	0	1	0	0	1	0	0	0	2021-03-17	25	0		5
138	2855064	イケダツトム	53	1	0	7	0	0	1	26.92	ー	ー	#VALUE!	3	2	1	0	0	0	0	1	0	0	1	1	0	0	1	2021-03-26	43	0		6
139	1830633	ホシシゲル	58	1	0	2	0	0	1	26.51	-5	-1	-5.5	1	2	1	0	1	0	0	0	0	0	1	1	0	0	0	2021-04-02	47	0		6
140	4075455	ワタナベシュウミ	47	0	1	30	0	0	1	22.51	ー	ー	#VALUE!	4	1	1	0	1	1	0	1	0	0	1	1	0	0	0	2021-04-07	66	0		4
141	3947539	イトウショウイチ	72	1	1	2	0	0	1	25.34	ー	ー	#VALUE!	4	1	1	0	1	1	1	1	0	0	1	1	0	0	0	2021-04-14	57	0		6	3	3	34	14			17	31	21	14
142	4082024	ワタナベリョウイチ	40	1	1	8	0	0	1	26.4	-7	0	-7	2	1	0	1	1	0	0	0	0	0	1	1	0	0	0	2021-04-21	36	0		5
143	2847375	セオケンジ	58	1	1	5	0	0	1	26.51	-6	-1	-6.5	2	1	1	0	1	0	0	0	0	0	1	1	0	0	0	2021-04-21	47	0		5
144	4083173	イワサキテルコ	72	0	1	28	0	0	1	23.4	ー	ー	#VALUE!	3	1	1	0	1	1	0	1	0	0	1	1	0	0	0	2021-04-28	35	0		5
145	1157592	ナンバカツオ	79	1	1	2	0	0	1	25.5	ー	ー	#VALUE!	1	3	1	0	1	0	0	0	1	0	0	1	0	0	0	2021-05-07	23	0		4	11	11	19	14	13	16	15									17
146	4087218	イシカワヒデアキ(安達Drオペ)	50	1	0	5	0	0	1	27.57	-3.25	-0.25	-3.375	2	2	1	0	1	0	0	1	0	0	1	1	0	0	0	2021-05-14	48	1		4
147	63938	サイトウソウイチ	79	1	1	2	0	0	1	24.2	2.25	-1.75	1.375	3	1	1	0	1	0	0	1	0	0	1	1	0	0	0	2021-05-17	54	0		4	10	10	23	30	10	8	10	11	13							15
148	4089070	サトウアケミ	57	0	0	11	0	0	1	28.12	-1.75	-0.5	-2	2	1	1	0	0	0	0	0	1	0	0	1	0	0	0	2021-05-21	40	0		5	19	19		9	13	14	9		14	18	16	22				24
149	4091729	カンサチコ	74	0	1	6	0	0	1	24.33	ー	ー	#VALUE!	2	1	0	1	1	0	0	1	0	0	1	1	0	0	0	2021-06-02	31	0		5	14	14	19	15	17	12	18	10	9	11	15	14				19
150	4045856	キリイアツシ	55	1	0	14	0	0	1	28.34	-5.75	-0.75	-6.125	1	2	1	0	1	0	0	0	0	0	1	1	0	0	0	2021-06-16	34	0		5	16	16	13		13	10				9	8
151	4095516	オノザトエイジ	50	1	0	6	0	0	1	26.85	ー	ー	#VALUE!	1	1	1	0	1	0	0	0	0	0	1	1	0	0	0	2021-06-18	39	0		5	14	15	26	17	21	16	18	15	17	12	14					18
1	4102667	タナカトシハル	53	1	0	5	0	0	1	26.91	-6.5	-0.5	-6.75	1	2	1	0	1	0	0	0	0	0	1	1	0	0	0	2021-07-16	42	0		5	16	16	18	9	9	9	9	10	10	14	9	10				16
2	4104780	オオタキアキヒコ	53	1	0	3	0	0	1	25.26	0	0	0	2	1	1	0	1	0	0	1	1	0	0	1	0	0	0	2021-07-21	36	0		6	11	11	7	9	12	10	11	10	9							20
3	4019305	ナワノリオ	63	1	0	1	0	0	1	27.53	-6	-1.5	-6.75	2	11	1	0	1	0	0	1	0	0	1	1	0	0	1	2021-07-21	44	0		6	11	11	29	14	9	7	6	9	5
4	4104559	サカキバラショウタロウ	76	1	0	30	0	0	1	24.34	0.5	-1	0	1	1	1	0	0	0	0	0	0	0	1	1	0	0	0	2021-07-21	43	0		6	11	11	11	10	8	8	9	8	8	8	10	8				14
5	4104748	ハマモトサオリ	48	0	1	210	0	0	1	23.38	-0.5	-1	-1	4	1	1	0	1	0	0	1	0	0	1	1	0	0	0	2021-08-13	52	0		6	17	10	15	15	14	15	14		17	17	12	12	14	18
6	4106483	シバタトオル	70	1	0	10	0	0	1	27.63	-1.5	-0.5	-1.75	2	1	1	0	0	0	0	0	1	0	0	1	0	0	0	2021-07-30	26	0		5	19	19	17			13	20	24		12	16					19
7	3591606	セイノミツヒコ	60	1	1	14	0	0	1	25.61	-2.75	-1	-3.25	2	5	0	1	0	0	0	0	0	0	1	1	0	0	0	2021-07-30	51	0		5	16	11	18	12	15	16	15	12	15	14						22
8	4106917	カトウミツコ	58	0	1	5	0	0	1	25.85	-4.5	-1.25	-5.125	2	2	1	0	0	0	0	0	0	0	1	1	0	0	0	2021-08-04	40	0		5	13	10	13		17	15	15								23
9	2623232	ヤマモトムツミ	61	0	0	6	0	0	1	24.41	0.5	-1.5	-0.25	1	1	1	0	0	0	0	0	0	0	1	1	0	0	0	2021-08-04	30	0		4	14	14			14	10	10
10	4108258	エンドウイチロウ	86	1	1	7	0	0	1	24	0	0	0	2	1	1	0	1	0	0	1	1	0	0	1	0	0	0	2021-08-06	27	0		6	11	11		8	8	8	9	9	12	9	10	10	8
11	3889015	カタギリカズオ	89	1	0	10	0	0	1	24.12	0	0	0	3	2	0	1	1	0	0	1	1	0	0	1	0	0	0	2021-08-13	26	0		5	10	7	10	7	10	10	11		13	15						18
12	2711254	コバヤシケンタ	39	1	0	10	0	0	1	28.63	-10	-0.75	-10.375	2	1	1	0	1	0	0	1	0	0	1	1	0	0	0	2021-08-13	37	0		5	25	25	19	18	20	19	18		17	17						28(ステロイドレスポンダー)
13	2650050	モリタセイジ	67	1	0	13	0	0	1	24.3	0	0	0	2	2	0	1	0	0	0	1	0	0	1	1	0	0	0	2021-08-20	38	0		5	16	16	17	14		10	12	11	12							16
14	4111450	ナガヌマタツヨシ	66	1	0	10	0	0	1	23.06	3	-1	2.5	1	1	1	0	1	0	0	0	0	0	1	1	0	0	0	2021-08-23	34	0		5	11	9	13	17	15	15	11	12	9	10	15	19				10
15	1491760	ユウキセイキチ	61	1	0	15	0	0	1	24.76	-5.25	-0.75	-5.625	2	2	1	0	1	0	0	1	0	0	1	1	0	0	0	2021-08-25	52	0		4	10	10	13	12	11	8	12	15	11	10						12
16	4114039	サトウトシオ（S.O症例）	56	1	0	270	0	0	1	24.66	0	0	0	4	5	1	0	1	0	0	1	0	0	1	0	1	0	0	2021-09-01	44	1	術後２ヶ月で下方剥離、バックル併用、空気置換で再手術(2021/11/10)した。右剥離して輪状締結、空気置換(2022/3/23)した。	s.o	11	11	16		14		15	14	14	15		12	7	11	11
17	4114039	サトウトシオ（S.O症例）	56	1	1	160	0	0	1	24.07	0	0	0	4	1	1	0	1	1	0	1	0	0	1	0	1	0	1	2021-09-08	72	0		s.o	7	3	13		11	10	6	7								9
18	4115393	シブヤサオリ	60	0	1	31	0	0	1	26.22	0	0	0	3	4	1	0	1	0	0	1	0	0	1	1	0	0	0	2021-09-06	52	0		6	17	13	33	14	11	11	15	15	14	17	21	20				25
19	4116442	タムラアキラ	59	1	1	7	0	0	1	26.37	-6.5	0	-6.5	2	2	1	0	0	0	0	1	0	0	1	1	0	0	1	2021-09-10	47	0		5	19	19	19	11	15	13	13	14	15	11			21
20	4117722	クニワケトシヒデ	53	1	0	12	0	0	1	26.1	-7.5	0	-7.5	1	2	1	0	1	0	0	0	0	0	1	1	0	0	0	2021-09-22	27	0		5	14	14	15	15	15	15	13	20	15	17	15	13				15
21	3784323	ヤマグチイサオ	65	1	0	7	0	0	1	28.28	-11	0	-11	1	2	1	0	1	0	0	0	0	0	1	1	0	0	0	2021-09-22	28	0		5	12	12	15	9	8	8	10	9	12	9	10	16				18
22	3691986	ゴウノトシオ	80	1	1	3	0	1	0	23.58	11	-3.5	9.25	2	1	0	1	0	0	0	1	0	0	0	1	0	0	0	2021-09-24	85	0		5	8	4	8	5	4	4	7	5	3	3	3	4	4
23	3915080	アダチユウセイ（S.O症例）	11	1	0	90	0	0	1	22.81	-1	0	-1	4	3	0	1	1	1	0	1	0	1	0	0	1	1	1	2021-10-06	137	1	シリコン抜去だけ2021/12/24	s.o	6	3	66	40	18	19	23	19	17	16						13
24	4123314	アキバマサユキ	61	1	0	5	0	0	1	26.06	-4.5	0	-4.5	2	2	1	0	1	0	0	0	0	0	1	1	0	0	0	2021-10-08	36	0		4	11	11	14	8	10	13	9	9	9	9	9					11
25	3020597	ヨシダジュン	51	1	1	7	0	0	1	25.92	0	0	0	2	2	1	0	1	0	0	1	0	0	1	1	0	0	0	2021-10-11	48	0		5	13	10	8	8	18	16	16	16	16							16
26	4123949	コンノアキオ	88	1	0	7	0	0	1	24.01	0	0	0	2	2	1	0	1	0	0	1	0	0	1	1	0	0	0	2021-10-13	52	0		5	12	12	19	12	14	10	10	10	12	12	12	9				18
27	4125365	ゴウノタカヒロ	54	1	0	12	0	0	1	27.99	-5	-1	-5.5	2	6	0	1	1	0	0	1	0	0	1	1	0	0	0	2021-10-20	47	0		5	10	10	12	7	5	4	11	11	22	20						20
28	4126342	サイトウキョウコ	68	0	1	12	0	0	1	23.81	2	-1	1.5	2	1	0	1	1	0	0	1	0	0	1	1	0	0	0	2021-10-22	39	0		5	21	15	22	20	15	20	21	18	20	16						19
29	4127374	コバヤシカズヤ	61	1	0	11	0	0	1	24.08	0.75	-0.5	0.5	1	2	1	0	1	1	0	1	0	0	1	1	0	0	0	2021-10-27	55	0		5	13	13	23	8	8	8	8	8	10	9	10					12
30	4131566	オオタタケツグ	67	1	0	7	0	0	1	24.1	0	0	0	2	3	1	0	1	0	0	1	0	0	1	1	0	0	0	2021-11-11	48	0		6	17	17	13	7	9	21	18	15	16	11	12					21
31	4132602	タダノチアキ（S.O症例）	54	0	1	40	0	0	1	24.45	0	0	0	3	1	1	0	0	1	0	1	0	0	1	0	1	0	0	2021-11-15	49	1	シリコン抜去だけ2021/12/22	s.o	6	3	48	22	30	22	24	18	25	24	25	24				24
32	4132804	キクチメグミ	54	0	1	17	0	0	1	24.18	-1.5	0	-1.5	3	3	0	1	0	0	0	1	0	0	1	1	0	0	0	2021-11-17	69	0		4	15	15	21	17	18	17	14		11	12						15
33	4134103	ニッタチヨコ(安達Dr執刀）	58	0	0	5	0	0	1	23.78	0	0	0	2	1	1	0	1	0	0	1	0	0	1	1	0	0	0	2021-11-19	73	0		5	22	22	14	17	15		11	11	11	12						20
34	3826270	イガラシユキノリ	69	1	0	7	0	0	1	23.63	-2.5	-1	-3	2	5	1	0	1	0	0	0	0	0	1	1	0	0	0	2021-11-29	49	0		5	12	5	8	9	6	6	7		8	7						13
35	4135861	ガモウコウタロウ	42	1	0	6	0	1	0	28.03	-7	0	-7	1	2	1	0	1	0	0	0	0	0	1	1	0	0	0	2021-11-26	55	0		5	15	15	9	6	12	17	34	21	22	37	34	32	26	21	20
36	2585345	ソエカワケンジ	53	1	0	6	0	0	1	26.72	-4.5	-2	-5.5	2	2	1	0	0	0	0	1	0	0	1	1	0	0	0	2021-12-10	40	0		5	15	17	30	17	17	18	16	14	11						16
37	3957341	ヌノミヤマサアキ	70	1	0	60	0	0	1	26.71	0	0	0	2	1	0	1	1	0	0	1	0	0	1	1	0	0	0	2021-12-15	41	0		4	12	12	23	13	8	10	8	13	10	23	24
38	4143417	ミツイタツユキ	59	1	1	4	0	0	1	25.3	0	0	0	2	2	1	0	1	0	0	1	0	0	1	1	0	0	0	2021-12-29	46	0		5	7	7	6	5	7	9	16	11	14							18
39	4145152	ミサワタカオ(術後1カ月で中断）	71	1	1	21	0	0	1	25.52	0	0	0	2	2	1	0	1	0	0	1	0	0	1	1	0	0	0	2022-01-07	52	0		5	15	15	25	21	23	20	21	18	19	13	13					20
40	4145181	タカハシイサム	73	1	0	15	0	0	1	23.07	2	-1.25	1.375	1	1	1	0	1	0	0	0	0	0	1	1	0	0	0	2022-01-12	31	0		4	13	10	26	13	13	9	12		12	17						20
41	4143563	サトウマサコ	81	0	0	30	0	0	1	24.95	0	0	0	4	1	1	0	0	0	1	1	1	0	0	1	0	0	0	2022-01-19	30	1	2回追加手術。術後1カ月で再剥離で2022/2/18シリコン、また剥がれて2022/3/2encircling,Air4cc	4	7	5	11	9	9	8	10	11								16
42	4148627	ヤノシュウイチロウ	78	1	0	7	0	0	1	22.58	0	0	0	2	1	1	0	1	0	0	1	0	0	1	1	0	0	0	2022-01-26	41	0		5	13	13	10	9	10	8	9	10	8	10	10	10
43	3466331	アンドウヤスヒロ	62	1	0	11	0	0	1	26.28	-4.5	-1.5	-5.25	1	1	1	0	1	0	0	0	0	0	1	1	0	0	0	2022-02-02	33	0		5	17	15	21	15	15	16	12	18	14	15						20
44	2079572	ナガサワミカ	39	0	0	7	0	0	1	25.5	-6	-1.5	-6.75	3	1	1	0	1	0	0	0	0	0	1	1	0	0	0	2022-02-18	47	0		4	6	5	7	10	12	19	18	16	18	16						18
45	4154466	イトウマサノリ	48	1	0	7	0	0	1	25.7	-3.75	-0.75	-4.125	2	2	1	0	1	0	0	0	0	0	1	1	0	0	0	2022-02-21	50	0		5	18	13	22	19	17	17	15	15	13	17						18
46	4053486	スズキカオル	65	1	0	7	0	0	1	27.85	-2	-1	-2.5	2	3	1	0	0	0	0	1	1	0	0	1	0	0	0	2022-02-25	33	0		5	12	12	9	13	12	11	13	13	9	13	13
47	1080083	ツルオカナオミ	47	0	0	4	0	0	1	28.1	0	0	0	2	3	1	0	0	0	0	1	0	0	1	1	0	0	1	2022-02-28	49	0		5	9	10	18	15	8	9	16	12	11	15	14
48	4158006	サイトウタミヤ	58	1	1	5	0	0	1	26.45	0.75	-1	0.25	1	3	0	1	0	0	0	0	1	0	0	1	0	0	0	2022-03-04	43	0		4	14	14	20	14	11	17	14	13	14	14				15
49	4158341	カワグチマモル	58	1	0	13	0	0	1	24.12	0	-1	-0.5	2	2	1	0	1	0	0	0	0	0	1	1	0	0	1	2022-03-07	42	0		5	14	8	24	27	20	18	12	12	17	11	11					20
50	4158585	ササキモトヤ	57	1	1	10	0	0	1	25.08	0	0	0	2	5	1	0	0	0	1	1	1	0	0	1	0	0	1	2022-03-09	38	0		4	4	2	11	12	14	13	15	36	15		11					45
51	4159386	ナカガワミエコ	63	0	1	24	0	0	1	25.37	-2.25	-1	-2.75	2	1	1	0	1	0	0	0	0	0	1	1	0	0	0	2022-03-11	43	0		5	14	14	17	15	12	12	12	12	20	14						27
52	1713419	ムラカミヒデアキ	60	1	0	4	0	0	1	29.42	-13	-1.5	-13.75	3	11	1	0	1	0	0	1	0	0	1	1	0	0	1	2022-03-11	68	0		4	13	25	23	22	25	18	14	17	20							22
53	4160289	キクチトシミ	55	1	1	6	0	0	1	27.13	-7	-1.5	-7.75	2	2	1	0	0	0	0	1	0	0	1	1	0	0	1	2022-03-16	41	0		5	13	10	31	24	22	16	16	25	22	15	20					15
54	4164757	オオウチマサノリ	63	1	0	3	0	0	1	27.53	-5	0	-5	2	3	1	0	1	0	0	0	0	0	1	1	0	0	0	2022-04-04	49	0		5	13	10	22	24	8	10	7	9	8	10						13
55	4166795	サトウタカシ（安達Dr執刀）	66	1	0	4	0	0	1	24.52	0	0	0	1	4	1	0	1	0	0	0	0	0	1	1	0	0	0	2022-04-08	81	0		4	15	15	14	14	13	13	23	22	25	32		14
56	4169983	スズキカズヨシ	61	1	1	3	0	0	1	27.4	-4.5	-0.5	-4.75	1	6	1	0	1	0	0	0	0	0	1	1	0	0	0	2022-04-22	46	0		5	9	9	10	8	8	10	10	9	9							15
57	1081	ショウジマサヨシ	49	1	0	2	0	0	1	28.21	-11	-1	-11.5	2	3	1	0	1	0	0	1	0	0	1	1	0	0	0	2022-04-27	73	0		5	12	12	12	20	16	20	16	18	18	20	19	20				30
58	4172534	サイトウマサノリ（S.O症例）	58	1	0	13	0	0	1	24.1	0	0	0	2	4	1	0	1	0	0	1	0	0	1	0	1	0	0	2022-05-11	61	0		s.o	19	14	31	43		22	13	14							25
59	3212080	アベトシヒロ	50	1	0	8	0	0	1	25.89	-4	-1.5	-4.75	2	1	1	0	0	0	0	0	0	0	1	1	0	0	1	2022-05-20	50	0		4	14	14	22	24	25	32	16	16	19						19
60	29011	アサヒマサヒロ（安達Dr執刀）	59	1	1	2	0	0	1	24.97	0	0	0	1	7	1	0	1	0	0	0	0	0	1	1	0	0	0	2022-05-20	85	0		5	14	14	9	10	9	9	7	9	9	8	8				15
61	1282551	コセキシゲノリ	65	1	0	19	0	0	1	23.9	0	0	0	3	2	0	1	0	1	0	1	0	0	1	1	0	0	0	2022-05-18	60	0		6	16	8	10	4	4	4	3	7	10	8	8	7				29
62	4180438	タカセミチコ（安達Dr執刀）	45	0	1	2	0	0	1	25.38	-3.5	0	-3.5	2	1	1	0	1	0	0	0	0	0	1	1	0	0	0	2022-05-27	84	0		4	12	12	14	19	20	19	20	12	12						14
63	4180890	サイトウヨシヒコ	58	1	1	17	0	0	1	26.88	0	0	0	3	5	1	0	1	0	0	1	0	0	1	1	0	0	0	2022-06-01	41	0		5	18	10	18	13	11	12	14	10	13	12	12	15				14
64	1849934	サトウコウイチ	71	1	0	6	0	0	1	23.5	1	-2	0	2	3	1	0	1	0	0	1	0	0	1	1	0	0	0	2022-06-01	43	0		5	13	13	19		10	12	10	9	8						15
65	4180744	コセキヨシユキ（安達Dr執刀）	57	1	0	6	0	0	1	24.92	-4	0	-4	2	1	1	0	1	0	0	1	0	0	1	1	0	0	0	2022-06-01	65	0		5	15	10	15	11	12	13	10	10	9	11	10					15
66	4181183	ストウナオキ	12	1	1	365	0	1	0	22.32	0	0	0	3	2	0	1	1	1	0	1	0	1	0	0	1	1	0	2022-06-10	117	0		s.o	18	20	11	20	22	17	23					17				15
67	4181763	イチノセマサユキ（安達Dr執刀）	52	1	0	10	0	0	1	26.44	-3.75	0	-3.75	2	2	1	0	1	0	0	0	0	0	1	1	0	0	0	2022-06-03	71	0		4	10	10	20	17	17	15	15	15	12	15					16	16
68	3297735	イシイシュウイチ	53	1	1	7	0	0	1	30.73	-10	-1	-10.5	4	1	1	0	1	0	1	1	0	0	1	1	0	0	0	2022-06-15	81	0		7	9	5	12	12	14	22	32	22	19	14	15	15	15			14
69	4184629	アイザワマユミ	59	0	0	4	0	0	1	25.14	0	0	0	2	0	0	0	-	-	-	1	1	0	0	0	1	0	0	2022-06-15	124	0		s.o	16	10	22	17	12	14	17
70	4185042	ナカガワセイイチ	63	1	1	7	0	0	1	25	1.25	0	1.25	2	14	0	1	1	0	0	1	0	0	1	1	0	0	0	2022-06-17	57	0		5	11	9	11	11	5	6	6							11		6
71	4185332	イトウシンイチ	70	1	0	3	0	0	1	26.2	0	-1.5	-0.75	2	16	1	0	1	0	0	1	0	0	1	1	0	0	1	2022-06-17	52	0		6	14	16	35	8	11	13	13	25	12	15	15					25
72	4185811	オオイズミミツル（安達Dr執刀）	67	1	0	5	0	0	1	24.45	0.75	-1.75	-0.125	2	4	0	1	1	0	0	1	0	0	1	1	0	0	0	2022-06-17	62	0		5	11	11	13	12	12	14	12	10	9	8	9					12
73	3974807	ゴトウケンジ	67	1	0	3	0	0	1	25.12	-1.25	-0.75	-1.625	2	5	1	0	1	0	0	0	1	0	0	1	0	0	1	2022-07-01	63	0		5	13	13	12	11	13	16	11	10	12	10	10					11
74	4191735	タナカキクジ	59	1	0	9	0	0	1	24.56	-6	-1	-6.5	4	1	1	0	1	0	0	1	0	0	1	1	0	0	0	2022-07-13	44	0		4	17	10	27	14	16	23	21	23	32	14						12
75	4193148	トガシタマミ（安達Dr執刀）	59	0	1	10	0	0	1	24.27	0.25	-1.5	-0.5	2	1	1	0	1	0	0	0	0	0	1	1	0	0	0	2022-07-15	71	0		4	21	14	21	17	22	17	16	15	15	17	20					20
76	4195577	タナカマモル（安達Dr執刀）	68	1	1	30	0	0	1	26.56	-5	0	-5	2	2	1	0	1	0	0	1	0	0	1	1	0	0	1	2022-07-22	91	0		5	11	11	21	16	14	14	10	14	9	15
77	3530375	イジチテイゾウ	64	1	0	30	0	0	1	25.11	1.5	0	1.5	1	2	1	0	1	0	0	0	0	0	1	1	0	0	0	2022-07-27	38	0		5	17	10	14	13	18	16	13	16	18	18						10
78	1554856	サトウタケミ（安達Dr執刀）	63	1	1	8	0	0	1	23.93	0.75	-2.5	-0.5	2	3	1	0	1	0	0	0	0	0	1	1	0	0	0	2022-07-27	65	0		5	10	10	13	11	12	12	8	7	7	7	9					9
79	1544972	ヨネノヒサオ	68	1	0	4	0	0	1	24.18	-0.5	0	-0.5	2	2	1	0	1	0	0	0	0	0	1	1	0	0	1	2022-08-05	57	0		5	12	12	12	8	15	13	16	10	20	11	14					19
80	43252	カルベヒデコ（安達Dr執刀）	66	0	0	33	0	0	1	23.65	2.5	-0.5	2.25	2	1	1	0	1	0	0	1	0	0	1	1	0	0	0	2022-08-10	95	1	術後15日目で再剥離	5	16	11	13	10	10	9	13	17	16	13						19
81	3659061	ツチヤミカコ（安達Dr執刀）	53	0	0	5	0	0	1	25.2	-5	-2	-6	2	3	1	0	1	0	0	1	0	0	1	1	0	0	0	2022-08-12	76	0		4	15	14	16	17	14	15	14	18	15	17	17					19
82	4201582	スズキトミコ（安達Dr執刀）	67	0	0	6	0	0	1	25.38	0	0	0	2	1	1	0	1	0	0	1	0	0	1	1	0	0	0	2022-08-17	62	0		5	15	15	17	15	17	15	15	15	10	15	16					16
83	775410	イトウマサキ（安達Dr執刀）	47	1	0	2	0	0	1	25.17	0	0	0	2	1	1	0	1	0	0	1	0	0	1	1	0	0	0	2022-08-19	54	0		5	13	13	5	6	6	6	5	7	19	15	10					18
84	4203810	エンドウゲンナイ（安達Dr執刀）	80	1	0	30	0	0	1	24.22	-2	-1	-2.5	2	4	1	0	1	0	0	0	1	0	0	1	0	0	0	2022-08-24	62	0		5	12	12	32	13	12	15	15	13	10	13	14					17
85	4206037	タカハシユウタ	36	1	1	3	0	0	1	29.4	-9	-1	-9.5	4	7	1	1	1	1	0	1	0	0	1	1	0	0	0	2022-09-02	64	0		4	12	9	9	9	20	18	13	16	16	17				24
86	4210551	オオカワラタカヨシ（安達Dr執刀）	65	1	0	1	0	0	1	25.16	-3.25	-1.5	-4	1	1	1	0	1	0	0	0	0	0	1	1	0	0	0	2022-09-21	57	0		5	15	20	16				15	14	19
87	4211091	イノウエカズオ	70	1	1	11	0	0	1	24.15	0	-1.5	-0.75	1	1	1	0	0	0	0	0	0	0	1	1	0	0	0	2022-09-28	29	0		4	13	11	18	16	15	10	12	12	15	9						14
88	4210740	ヤグチセツコ（金子Dr執刀）	78	0	1	20	0	0	1	26.07	1	-1	0.5	1	1	1	0	1	0	0	0	0	0	1	1	0	0	1	2022-09-30	55	0		5	14	13	14	12	10	10	8	8	9	9
89	4211932	エノモトミキオ	63	1	1	9	0	0	1	25.57	-1	-1.25	-1.625	1	1	1	0	0	0	0	0	1	0	0	1	0	0	0	2022-09-28	30	0		5	15	15	16	20	16	16	16	17	15	17	15
90	4212557	アベヨシキ	51	1	0	6	0	0	1	26.86	0	0	0	4	3	1	0	1	1	0	1	0	0	1	1	0	0	0	2022-09-30	60	0		5	11	11	9	14	32	17	10	15	13	15	16	19	19	18
91	4212746	ムライタカシ	57	1	0	17	0	0	1	26.23	-3	0	-3	2	1	1	0	1	0	0	1	0	0	1	1	0	0	1	2022-10-07	42	0		5	11	15	19	25	17	21	15	22	20	19	20					24
92	67604	コバヤシサキコ（安達Dr執刀）	67	0	0	4	0	0	1	24.43	0	0	0	3	2	1	0	1	0	0	1	0	0	1	1	0	0	0	2022-10-07	63	0		4	15	15	22	17	24	25	21	23	16	19	20	17				18
93	4215804	カトウトシヒコ（安達Dr執刀）	57	1	0	8	0	0	1	26.15	-4.75	-1.25	-5.375	1	2	1	0	0	0	0	0	0	0	1	1	0	0	0	2022-10-14	51	0		5	17	16	6	10	5	10	12	14	21					21
94	3438800	ムラヤマヨシヒロ（安達Dr執刀）	56	1	0	6	0	0	1	26.56	0	0	0	3	2	1	0	1	1	0	1	0	0	1	1	0	0	0	2022-10-14	82	0		5	10	10	22	19	18	19	19			7						14
95	4219460	サトウタダオ	54	1	1	4	0	0	1	24.58	-1	-2.75	-2.375	2	2	1	0	1	0	0	1	0	0	1	1	0	0	0	2022-10-26	42	0		5	16	16	13	10	10	11	10	10	12	13				13
96	4220901	アオキケイイチ（安達Dr執刀）	73	1	1	8	0	0	1	23.67	2	0	2	3	2	1	0	1	0	0	1	0	0	1	1	0	0	0	2022-11-02	68	0		5	16	16	40	6	8	17	34	35	20	18	35	36	38	36	39	28
97	4221760	サイトウヒデオ	67	1	1	16	0	0	1	26.93	-3.5	0	-3.5	2	2	1	0	1	0	0	0	0	0	1	1	0	0	0	2022-11-04	37	0		5	16	17	14	15	16	14	14	12	15	10					19
98	4223636	タダノアキラ（安達Dr執刀）	60	1	0	9	0	0	1	26.09	-5	0	-5	2	1	1	0	1	0	0	1	0	0	1	1	0	0	1	2022-11-11	95	0		4	16	19	24	16	17	13	11	11	13							19
99	4223580	フルハタハルミ（安達Dr執刀）	62	0	0	9	0	0	1	23.55	0.75	-1	0.25	2	1	1	0	1	0	0	0	0	0	1	1	0	0	0	2022-11-11	58	0		5	16	16	25	22	17	19	21	14	16	14
100	3674521	ムラヤマトシエツ（安達Dr執刀）	69	1	1	5	0	0	1	24.38	-1.25	-0.5	-1.5	2	4	0	1	1	1	0	1	0	0	1	1	0	0	0	2022-11-18	100	0		4	14	14	12	12	15	14	10	8	9	8						14
[truncated: 18 more columns]

## Sheet: 統合RRDデータ(西塚Dr執刀のみ空気のみPOD３M以上）
整理番号	ID	氏名	年齢	性別（男：１、女：０）	術眼（左：１右：０）	自覚からopeまで経過（日）	アトピーRRD	外傷RRD	不明RRD	眼軸mm	Sph	Cyl	等価球面	剥離象限	裂孔数	原因が弁状裂孔	原因が萎縮円孔	裂孔位置（上：1、下：0）	PVR	CD	黄斑剥離	術前IOL眼	水晶体温存	cat同時ope	air	シリコン	バックル併用	医原性裂孔	初回硝子体手術	手術時間（分）	再手術	再剥離コメント	空気半減期（日）	初診時IOP	硝子体手術前IOP	硝子体術後1日IOP	硝子体術後2日IOP	硝子体術後3日IOP	硝子体術後4日IOP	硝子体術後5日IOP	硝子体術後6日IOP	硝子体術後7日IOP	硝子体術後8日IOP	硝子体術後9日IOP	硝子体術後10日IOP	硝子体術後11日IOP	硝子体術後12日IOP	硝子体術後13日IOP	硝子体術後14日IOP
1	3935688	イガラシトシハル	66	1	1	7	0	0	1	25.1			0	2	3	1	0	1	0	0	1	0	0	1	1	0	0	0	2019-06-19	62	0		5
2	3937248	キクチクニコ	77	0	0	14	0	0	1	22.9			0	2	1	1	0	0	0	0	0	0	0	1	1	0	0	0	2019-06-21	45	0		4
3	3937583	タンノヨウイチ	65	1	0	7	0	0	1	25			0	2	1	1	0	1	0	0	1	0	0	1	1	0	0	0	2019-06-24	44	0		5
4	3938241	アベヤスコ	44	0	1	7	0	0	1	27.5			0	2	2	1	0	1	0	0	1	0	0	1	1	0	0	0	2019-06-26	53	0		5
5	2538730	ナイトウシゲヨシ	72	1	1	7	0	0	1	24.2			0	2	4	1	0	1	0	0	1	1	0	0	1	0	0	0	2019-06-26	52	0		5
6	3938746	カイトウユウジ	56	1	0	10	0	0	1	27.5			0	2	1	1	0	1	0	0	0	0	0	1	1	0	0	0	2019-07-03	46	0		6
7	3671854	タキグチキヨシ	60	1	0	4	0	0	1	26.5			0	2	2	1	0	1	0	0	0	0	0	1	1	0	0	0	2019-07-05	46	0		5
8	3941502	サイトウナツコ	70	0	0	14	0	0	1	23.9			0	2	1	1	0	1	0	0	0	0	0	1	1	0	0	1	2019-07-10	46	0		5
9	3057171	サトウマサヒコ	62	1	1	4	0	0	1	27.5			0	4	3	1	0	1	0	0	1	1	0	0	1	0	0	1	2019-07-10	55	0		5
10	3941788	アカツカタカシ	59	1	0	5	0	0	1	24.7			0	2	2	1	0	0	0	0	1	0	0	1	1	0	0	0	2019-07-10	51	0		6
11	3942316	フクダシュウイチ	47	1	0	6	0	0	1	27.9			0	2	1	1	0	1	0	0	1	0	0	1	1	0	0	0	2019-07-12	43	0		4
12	3943029	キクチショウタロウ	79	1	0	6	0	0	1	23.4			0	1	1	1	0	1	0	0	1	0	0	1	1	0	0	0	2019-07-17	44	0		5
13	3943609	タカハシイサオ	76	1	0	30	0	0	1	23.9			0	2	2	1	0	1	0	0	0	0	0	1	1	0	0	0	2019-07-19	41	0		5
14	3944439	クレヤマリスケ	69	1	1	6	0	0	1	24.9			0	3	4	1	0	1	0	0	0	1	0	0	1	0	0	1	2019-07-24	76	0		6
15	2430834	タニマサユキ	54	1	0	5	0	0	1	27.2			0	2	4	1	0	1	0	0	1	0	0	1	1	0	0	1	2019-07-24	41	0		6
16	3946709	チバカズオ	69	1	1	26	0	0	1	25.3			0	2	2	1	0	0	0	0	1	0	0	1	1	0	0	0	2019-07-31	39	0		4
17	3946712	サイトウタツコ	63	0	0	3	0	0	1	25.2			0	2	7	1	0	0	0	0	0	0	0	1	1	0	0	1	2019-07-31	55	0		4
18	3947210	フクイヨシコ	49	0	0	6	0	0	1	25.9			0	2	2	1	0	0	0	0	0	0	0	1	1	0	0	0	2019-08-02	62	0		5
19	3947496	シブヤキヨシ	84	1	1	7	0	0	1	23.5			0	2	3	1	0	1	0	0	0	1	0	0	1	0	0	1	2019-08-02	48	0		4
20	2664109	サトウナオト	56	1	1	14	0	0	1	25.3			0	2	3	0	1	0	0	0	1	0	0	1	1	0	0	0	2019-08-05	48	0		5
21	3682685	ムラタセイジ	63	1	1	4	0	0	1	24.7			0	2	5	1	0	1	0	0	0	0	0	1	1	0	0	0	2019-08-05	31	0		6
22	3362525	カノタカヒロ	47	1	1	1	0	0	1	27.2			0	2	4	1	0	1	0	0	0	0	0	1	1	0	0	0	2019-08-05	51	0		5
23	3734416	カンノナオユキ	55	1	0	6	0	0	1	25.9			0	1	2	1	0	1	0	0	0	1	0	0	1	0	0	1	2019-08-06	44	0		6
24	2289742	ヨシオカマサトモ	52	1	1	5	0	0	1	26.1			0	1	1	1	0	1	0	0	0	0	0	1	1	0	0	0	2019-08-09	59	0		3
25	3951675	ヤグチジュンイチ	57	1	1	14	0	0	1	24.9			0	3	3	1	0	1	0	0	1	1	0	0	1	0	0	0	2019-08-21	36	0		4
26	1191354	ヤマグチミツアキ	45	1	0	5	0	0	1	24			0	4	3	1	0	1	0	0	1	0	0	1	1	0	0	0	2019-08-23	71	1	再剥離で4回手術、S.O入れてenciclingした。	4
27	3949883	アマノトシユキ	68	1	0	12	0	0	1	25.7			0	1	2	1	0	1	0	0	0	0	0	1	1	0	0	0	2019-08-23	44	0		4
28	3954629	ハガマサキ	70	1	1	5	0	0	1	23.6			0	1	1	1	0	1	0	0	0	0	0	1	1	0	0	0	2019-09-02	45	0		5
29	2055682	マツダユミ	68	0	0	60	0	0	1	24.6			0	4	1	1	0	1	0	1	1	0	0	1	1	0	0	0	2019-09-06	51	0		4			39
30	3954834	フクサワツヨシ	61	1	1	13	0	0	1	25			0	2	2	1	0	1	0	0	0	0	0	1	1	0	0	0	2019-09-11	47	0		4
31	3956540	サトウシンエツ	67	1	0	15	0	0	1	24			0	1	1	1	0	1	0	0	0	0	0	1	1	0	0	0	2019-09-18	42	0		4
32	3960758	サトウマユミ	54	0	1	4	0	0	1	25			0	2	2	1	0	1	0	0	0	0	0	1	1	0	0	0	2019-09-26	42	0		4
33	3851249	クツザワヨシヒコ	64	1	1	30	0	0	1	23			0	2	2	1	0	0	0	0	1	0	0	1	1	0	0	0	2019-09-26	24	0		3
34	3962608	ササキノブオ	80	1	0	30	0	0	1	23			0	1	1	1	0	1	0	0	0	0	0	1	1	0	0	1	2019-10-04	35	0		5
35	2785019	オオルイトシカズ	65	1	1	12	0	0	1	27.8			0	2	4	1	0	1	0	0	1	0	0	1	1	0	0	1	2019-10-18	52	0		4
36	1480665	アベヒロミ	53	0	0	16	0	0	1	25.8			0	1	1	1	0	1	0	0	0	0	0	1	1	0	0	0	2019-10-30	37	0		4
37	2620897	エンドウアツヨシ	71	1	0	7	0	0	1	26.8			0	2	3	1	0	1	0	0	1	0	0	1	1	0	0	1	2019-10-30	62	0		4
38	3967818	オンチノリオ	61	1	1	19	0	0	1	25.6			0	2	1	1	0	1	0	0	1	0	0	1	1	0	0	0	2019-10-30	37	0		5
39	2001278	ワタナベトメゴロウ	84	1	0	26	0	0	1	23.2			0	2	1	1	0	0	0	0	1	1	0	0	1	0	0	0	2019-11-11	27	0		5
40	1799750	ヤマカワクニエ	82	0	0	7	0	0	1	23.9			0	2	2	1	0	1	0	0	1	0	0	1	1	0	0	1	2019-11-06	52	0		5
41	3971417	サトウヒロシ	55	1	0	6	0	0	1	27.9			0	1	1	1	0	1	0	0	0	0	0	1	1	0	0	0	2019-11-13	50	0		5
42	3972566	サトウジュンコ	69	0	1	4	0	0	1	31.3			0	2	1	1	0	1	0	0	1	0	0	1	1	0	0	0	2019-11-14	39	0		5
43	3972351	サイトウアキコ	55	0	0	9	0	0	1	25.8			0	2	1	1	0	1	0	0	1	0	0	1	1	0	0	0	2019-11-14	40	0		4
44	3972058	カトウミキコ	61	0	0	7	0	0	1	26.6			0	1	3	1	0	1	0	0	0	0	0	1	1	0	0	0	2019-11-15	47	0		5
45	3769296	サトウアキヒコ	61	1	1	2	0	0	1	25.3			0	1	2	1	0	1	0	0	0	0	0	1	1	0	0	0	2019-11-15	37	0		5
46	3973455	オオツヒデコ	69	0	1	13	0	0	1	22.1			0	3	1	1	0	1	0	0	0	0	0	1	1	0	0	0	2019-11-20	36	0		5
47	3975350	タカハシショウジ	70	1	0	5	0	0	1	23.6			0	1	3	1	0	1	0	0	0	0	0	1	1	0	0	0	2019-11-27	36	0		5
48	3979613	ホソヤフミコ	72	0	1	10	0	0	1	22.2			0	1	1	1	0	0	0	0	1	0	0	1	1	0	0	0	2019-12-18	37	0		4
49	3980978	ホリヨシオ	75	1	0	14	0	0	1	25			0	3	2	1	0	1	0	0	1	0	0	1	1	0	0	0	2019-12-19	44	0		5
50	3980877	ヤマグチハグム	50	1	1	21	0	0	1	26.9			0	1	3	1	0	1	0	0	0	0	0	1	1	0	0	0	2019-12-19	46	0		5
51	3984202	アラシダヨウコ	51	0	1	21	0	0	1	25.7			0	2	1	1	0	1	0	0	1	0	0	1	1	0	0	0	2020-01-08	37	0		5
52	3984488	オクヤマキワム	67	1	1	6	0	0	1	26.6			0	2	3	1	0	1	0	0	1	0	0	1	1	0	0	0	2020-01-08	34	0		6
53	3983661	タカイシチエコ	84	0	0	9	0	0	1	23.4			0	1	2	1	0	1	0	0	0	0	0	1	1	0	0	0	2020-01-10	25	0		5
54	3982453	カナザワヒロノブ	50	1	0	3	0	0	1	26.3			0	1	1	1	0	1	0	0	0	0	0	1	1	0	0	0	2020-01-15	30	0		4
55	3985188	スガイユウイチ	65	1	0	3	0	0	1	33.1			0	3	1	1	0	1	0	0	1	1	0	0	1	0	0	1	2020-01-10	71	1	再剥離でS.O、その後再剥離でencircling,S.O。	5			43
56	3990937	アベモトノブ	57	1	0	21	0	0	1	25.7			0	2	1	0	1	0	0	0	1	1	0	0	1	0	0	1	2020-02-05	47	0		5
57	3992164	スズキジュンジ	46	1	0	6	0	0	1	27.8			0	2	2	1	0	1	0	0	1	0	0	1	1	0	0	0	2020-02-10	55	0		4
58	3993356	ホリウチシンイチ	61	1	0	21	0	0	1	23.8			0	1	1	1	0	1	0	0	0	0	0	1	1	0	0	1	2020-02-14	55	0		5
59	3994014	タナカヒロユキ	56	1	1	3	0	0	1	24.7			0	1	1	1	0	1	0	0	0	0	0	1	1	0	0	0	2020-02-17	38	0		4
60	3994610	コセキキヨコ	76	0	1	7	0	0	1	21.5			0	2	1	1	0	1	0	0	1	0	0	1	1	0	0	0	2020-02-19	46	0		4
61	1131505	スズキツヨシ	47	1	1		0	0	1	25.6			0	2	7	1	0	1	0	0	1	0	0	1	1	0	0	0	2020-02-19	50	0		4
62	3984202	アラシダヨウコ	51	0	0	7	0	0	1	25	-6.75	-0.5	-7	1	3	1	0	1	0	0	0	0	0	1	1	0	0	0	2020-02-26	41	0		4
63	1176807	タカハシヨウイチ	58	1	1	5	0	0	1	26.9	-1.5	-1	-2	1	3	1	0	0	0	0	0	0	0	1	1	0	0	0	2020-02-26	36	0		3		19	46	11
64	3997576	カルベカズヒロ	53	1	0	21	0	0	1	28.14	-8	-2.25	-9.125	2	2	1	0	0	0	0	1	0	0	1	1	0	0	0	2020-03-04	50	0		6		14	28	19
65	2745389	キタナカチフミ	57	1	1	4	0	0	1	26.66	-1.25	-2.25	-2.375	2	1	1	0	1	0	0	1	0	0	1	1	0	0	0	2020-03-14	40	0		4
66	4001339	オオヤマツヨシ	79	1	1	21	0	0	1	25.44	-3.75	-2.5	-5	2	3	1	0	0	0	0	1	0	0	1	1	0	0	1	2020-03-18	47	0		6
67	3999989	ヨコオトシカズ	56	1	0	16	0	0	1	30.82	0	-1	-0.5	1	1	1	0	0	0	0	0	1	0	0	1	0	0	0	2020-03-18	27	0		6
68	4001557	ヤマザキヒデキ	68	1	0	3	0	0	1	24.5	ー	ー	#VALUE!	2	4	1	0	1	0	0	1	0	0	1	1	0	0	1	2020-03-19	56	0		5
69	3997286	カマタソウエツ	59	1	0	15	0	0	1	24.03	-3.75	-1.75	-4.625	3	2	1	0	1	0	0	1	0	0	1	1	0	0	0	2020-03-02	47	0		5		10	29	21
70	3447068	ホリカワコウヘイ	42	1	1	7	0	0	1	26.5	-7.25	-1.5	-8	3	5	1	0	1	0	0	1	0	0	1	1	0	0	0	2020-04-01	45	0		5
71	4004963	シオノタケシ	70	1	0	4	0	0	1	24.58	-0.5	-2.5	-1.75	3	1	1	0	1	0	0	1	1	0	0	1	0	0	0	2020-04-08	33	0		4
72	1349607	カトウユウコ	69	0	0	3	0	0	1	23.6	ー	ー	#VALUE!	1	1	1	0	0	0	0	0	0	0	1	1	0	0	0	2020-04-08	26	0		5
73	4012724	ワシトモユキ	76	1	1	16	0	0	1	23.91	0	-1	-0.5	2	1	1	0	1	0	0	0	0	0	1	1	0	0	0	2020-05-27	37	0		4
74	4013844	スズキアケミ	52	0	0	9	0	0	1	23.64	-2	-1.5	-2.75	3	3	1	0	1	0	0	1	0	0	1	1	0	0	0	2020-06-01	52	0		5
75	3941759	タカハシイクオ	62	1	0	9	0	0	1	26	-0.5	-2.25	-1.625	1	2	1	0	1	0	0	0	0	0	1	1	0	0	0	2020-06-03	48	0		4
76	2633044	キクチハルオ	71	1	1	15	0	0	1	25.56	-3.25	-1.5	-4	2	1	1	0	1	0	0	0	1	0	0	1	0	0	0	2020-06-05	35	0		5
77	4014456	シバタコウキチ	66	1	0	60	0	0	1	23.41	ー	ー	#VALUE!	2	1	0	1	1	0	0	1	1	0	0	1	0	0	0	2020-06-05	51	0		5
78	4017439	スズキヨシオ	62	1	1	7	0	0	1	25.7	-2.75	-1.25	-3.375	2	2	1	0	0	0	0	1	0	0	1	1	0	0	0	2020-06-19	31	0		4
79	4019770	ニシオエイコ	70	0	1	60	0	0	1	24.15	1.25	-1	0.75	2	1	0	1	0	0	0	0	0	0	1	1	0	0	0	2020-07-01	26	0		5
80	2408226	コバヤシヨウコ	50	0	0	14	0	0	1	23.42	0.75	-1	0.25	2	1	1	0	1	0	0	0	0	0	1	1	0	0	0	2020-07-03	35	0		5
81	4020859	サイトウカツオ	73	1	0	16	0	0	1	24.44	2.25	-3.5	0.5	2	2	1	0	1	0	0	0	0	0	1	1	0	0	0	2020-07-06	40	0		5
82	4024369	タカハシヒデシ	55	1	0	6	0	0	1	27.21	-6.5	0	-6.5	2	2	0	2	0	0	0	1	0	0	1	1	0	0	0	2020-07-22	39	0		4
83	2323884	アダチカンタロウ	39	1	1	90	0	0	1	25.47	-9	-1	-9.5	3	1	1	0	1	1	0	0	0	0	1	1	0	1	0	2020-07-22	75	0		5							9		45	19	22
84	28097	トウカイリンクミ	55	0	1	12	0	0	1	25.31	-4.25	-0.75	-4.625	2	1	1	0	1	0	0	0	0	0	1	1	0	0	0	2020-07-22	41	0		5
85	2758246	タカハシリカ	29	0	0	9	0	0	1	26.2	-5.75	-0.25	-5.875	1	2	0	1	1	0	0	0	0	0	1	1	0	0	0	2020-07-29	48	0		4
86	4027919	シタラシゲル	63	1	0	14	0	0	1	24.24	ー	ー	#VALUE!	2	4	1	0	1	0	0	1	1	0	0	1	0	0	1	2020-08-07	39	0		7
87	4027254	ナカノヒロユキ	55	1	0	17	0	0	1	25.59	-6.25	-0.5	-6.5	3	4	0	1	0	0	0	1	0	0	1	1	0	0	0	2020-08-05	38	0		5
88	1431810	オオイシコウイチ	58	1	1	17	0	0	1	24.29	0	-1	-0.5	1	3	1	0	1	0	0	0	0	0	1	1	0	0	0	2020-08-05	39	0		5
89	4027791	キクチヨウコ	73	0	0	2	0	0	1	22.95	0.25	-0.75	-0.125	1	1	1	0	1	0	0	0	0	0	1	1	0	0	0	2020-08-07	55	0		4
90	4027632	ヒキシマタカヒロ	43	1	0	5	0	0	1	25.28	-0.5	-0.25	-0.625	1	1	1	0	1	0	0	0	0	0	1	1	0	0	0	2020-08-07	59	0		4		13	18	25	22	25	24	23	20	18
91	4028332	ホリミヨコ	65	0	0	10	0	0	1	25.43	-2	-0.75	-2.375	2	1	1	0	0	0	0	0	0	0	1	1	0	0	0	2020-08-12	36	0		4	16	16	27	14		19
92	4028693	コセキマサノリ	67	1	0	14	0	0	1	25.2	-2.75	-1.25	-3.375	2	6	1	0	0	0	0	0	0	0	1	1	0	0	0	2020-08-19	33	0		4
93	4030140	アカシエイシチ	66	1	1	14	0	0	1	23.72	1	-1.75	0.125	1	1	1	0	1	0	0	0	0	0	1	1	0	0	0	2020-08-19	28	0		6
94	4030690	イシドウミチヒト	50	1	1	7	0	0	1	26.96	-8.75	0	-8.75	1	1	1	0	1	0	0	0	0	0	1	1	0	0	0	2020-08-21	33	0		5			18	27	19
95	2307930	ヤクワバンジ	62	1	1	8	0	0	1	24.4	1	-2.5	-0.25	2	2	1	0	0	0	0	1	0	0	1	1	0	0	0	2020-08-21	47	0		7
96	4029957	マツダカズノリ	62	1	1	10	0	0	1	26.2	-4	-1.5	-4.75	3	2	1	0	1	0	0	1	0	0	1	1	0	0	0	2020-08-24	45	0		4
97	4034272	サクマミユキ	62	0	1	6	0	0	1	23.09	1.75	-1	1.25	1	2	1	0	1	0	0	0	0	0	1	1	0	0	0	2020-09-09	35	0		4
98	4037907	サトウヤタロウ	80	1	0	19	0	0	1	24.99	2.25	-3.25	0.625	2	1	0	1	1	0	0	1	1	0	0	1	0	0	0	2020-09-23	35	0		5
99	4037981	タケダユウイチ	62	1	1	7	0	0	1	27.38	-4.5	-1.25	-5.125	2	1	1	0	1	0	0	0	0	0	1	1	0	0	0	2020-09-23	48	0		6
100	4040880	シブヤヨシヒコ	67	1	0	5	0	0	1	25.29	ー	ー	#VALUE!	3	2	0	1	1	0	0	1	0	0	1	1	0	0	1	2020-10-07	41	0		5			22
101	4045380	カトウミキコ	68	0	0	6	0	0	1	23.46	-0.75	-0.75	-1.125	2	1	1	0	0	0	0	0	0	0	1	1	0	0	1	2020-10-28	38	0		3
102	4045856	キリイアツシ	54	1	1	4	0	0	1	27.91	-6.5	0	-6.5	1	1	1	0	1	0	0	0	0	0	1	1	0	0	0	2020-10-28	35	0		5	13	13	22		26	11	14	10		10	10	12				12
103	2141855	マツキカヨコ	47	0	0	7	0	0	1	25.75	-7	-0.5	-7.25	2	1	1	0	0	0	0	0	0	0	1	1	0	0	0	2020-10-30	28	0		5
104	2832904	オオヌマサチコ	64	0	0	5	0	0	1	22.96	1.5	-1	1	2	1	0	1	0	0	0	0	0	0	1	1	0	0	1	2020-11-04	31	0		5
105	4046123	ナリサワタダヨシ	67	1	0	30	0	0	1	22.44	ー	ー	#VALUE!	4	1	1	0	1	1	1	1	1	0	0	1	0	0	0	2020-11-04	41	0		4
106	4051927	ニカイドウヒロユキ	48	1	0	5	0	0	1	25.5	-2.25	-1	-2.75	2	1	1	0	1	0	0	0	0	0	1	1	0	0	0	2020-11-25	30	0		5
107	4053486	スズキカオル	64	1	1	7	0	0	1	27.22	-7	0	-7	2	3	1	0	1	0	0	1	0	0	1	1	0	0	0	2020-12-02	39	0		5
108	4054580	カナオカケンジ	56	1	0	5	0	0	1	26.8	-4	-4.25	-6.125	1	1	1	0	0	0	0	0	0	0	1	1	0	0	0	2020-12-09	25	0		5
109	4059976	ナガオカハルミ	45	0	0	14	0	0	1	25.7	-6.75	-1	-7.25	2	3	1	0	1	0	0	1	0	0	1	1	0	0	0	2021-01-08	35	0		4
110	3656525	アサノメトメオ	87	1	0	60	0	0	1	23.92	2	-2	1	2	3	1	0	0	0	0	1	1	0	0	1	0	0	1	2021-01-13	42	0		4
111	1484885	サトウエミコ	58	0	1	24	0	0	1	23.91	-0.75	-2	-1.75	1	1	1	0	1	0	0	0	0	0	1	1	0	0	0	2021-01-15	44	0		6
112	4062064	ワタナベエツコ	62	0	0	6	0	0	1	23.89	1.25	-0.75	0.875	2	3	1	0	1	0	0	1	0	0	1	1	0	0	0	2021-01-18	51	0		4
113	4037981	タケダユウイチ	62	1	0		0	0	1	27.3	ー	ー	#VALUE!	1	2	1	0	1	0	0	0	0	0	1	1	0	0	0	2021-01-27	45	0		5
114	4063979	スズキマチコ	58	0	0	5	0	0	1	26.94	-3	0	-3	2	1	1	0	1	0	0	0	0	0	1	1	0	0	0	2021-01-29	36	0		6
115	3152687	エンドウヒトミ	55	0	1	6	0	0	1	28.12	-14	-1	-14.5	2	4	0	1	1	0	0	0	0	0	1	1	0	0	1	2021-02-12	32	0		5
116	3455933	オオタカヨシカズ	59	1	1	3	0	0	1	26.29	-8	-1.5	-8.75	2	1	1	0	1	1	0	0	0	0	1	1	0	0	1	2021-03-03	36	1	再剥離してPOD７でreope,S.O注入、4か月後S.O抜去したらすぐ剥がれたためS.O注入して終了。	6
117	4072586	サトウシンエイ	45	1	0	31	0	0	1	28.97	-10.5	-0.5	-10.75	2	1	1	0	1	0	0	0	0	0	1	1	0	0	0	2021-03-10	44	0		5
118	2855064	イケダツトム	53	1	0	7	0	0	1	26.92	ー	ー	#VALUE!	3	2	1	0	0	0	0	1	0	0	1	1	0	0	1	2021-03-26	43	0		6
119	1830633	ホシシゲル	58	1	0	2	0	0	1	26.51	-5	-1	-5.5	1	2	1	0	1	0	0	0	0	0	1	1	0	0	0	2021-04-02	47	0		6
120	4075455	ワタナベシュウミ	47	0	1	30	0	0	1	22.51	ー	ー	#VALUE!	4	1	1	0	1	1	0	1	0	0	1	1	0	0	0	2021-04-07	66	0		4
121	3947539	イトウショウイチ	72	1	1	2	0	0	1	25.34	ー	ー	#VALUE!	4	1	1	0	1	1	1	1	0	0	1	1	0	0	0	2021-04-14	57	0		6	3	3	34	14			17	31	21	14
122	4082024	ワタナベリョウイチ	40	1	1	8	0	0	1	26.4	-7	0	-7	2	1	0	1	1	0	0	0	0	0	1	1	0	0	0	2021-04-21	36	0		5
123	2847375	セオケンジ	58	1	1	5	0	0	1	26.51	-6	-1	-6.5	2	1	1	0	1	0	0	0	0	0	1	1	0	0	0	2021-04-21	47	0		5
124	4083173	イワサキテルコ	72	0	1	28	0	0	1	23.4	ー	ー	#VALUE!	3	1	1	0	1	1	0	1	0	0	1	1	0	0	0	2021-04-28	35	0		5
125	1157592	ナンバカツオ	79	1	1	2	0	0	1	25.5	ー	ー	#VALUE!	1	3	1	0	1	0	0	0	1	0	0	1	0	0	0	2021-05-07	23	0		4	11	11	19	14	13	16	15									17
126	63938	サイトウソウイチ	79	1	1	2	0	0	1	24.2	2.25	-1.75	1.375	3	1	1	0	1	0	0	1	0	0	1	1	0	0	0	2021-05-17	54	0		4	10	10	23	30	10	8	10	11	13							15
127	4089070	サトウアケミ	57	0	0	11	0	0	1	28.12	-1.75	-0.5	-2	2	1	1	0	0	0	0	0	1	0	0	1	0	0	0	2021-05-21	40	0		5	19	19		9	13	14	9		14	18	16	22				24
128	4091729	カンサチコ	74	0	1	6	0	0	1	24.33	ー	ー	#VALUE!	2	1	0	1	1	0	0	1	0	0	1	1	0	0	0	2021-06-02	31	0		5	14	14	19	15	17	12	18	10	9	11	15	14				19
129	4045856	キリイアツシ	55	1	0	14	0	0	1	28.34	-5.75	-0.75	-6.125	1	2	1	0	1	0	0	0	0	0	1	1	0	0	0	2021-06-16	34	0		5	16	16	13		13	10				9	8
130	4095516	オノザトエイジ	50	1	0	6	0	0	1	26.85	ー	ー	#VALUE!	1	1	1	0	1	0	0	0	0	0	1	1	0	0	0	2021-06-18	39	0		5	14	15	26	17	21	16	18	15	17	12	14					18
131	4102667	タナカトシハル	53	1	0	5	0	0	1	26.91	-6.5	-0.5	-6.75	1	2	1	0	1	0	0	0	0	0	1	1	0	0	0	2021-07-16	42	0		5	16	16	18	9	9	9	9	10	10	14	9	10				16
132	4104780	オオタキアキヒコ	53	1	0	3	0	0	1	25.26	0	0	0	2	1	1	0	1	0	0	1	1	0	0	1	0	0	0	2021-07-21	36	0		6	11	11	7	9	12	10	11	10	9							20
133	4019305	ナワノリオ	63	1	0	1	0	0	1	27.53	-6	-1.5	-6.75	2	11	1	0	1	0	0	1	0	0	1	1	0	0	1	2021-07-21	44	0		6	11	11	29	14	9	7	6	9	5
134	4104559	サカキバラショウタロウ	76	1	0	30	0	0	1	24.34	0.5	-1	0	1	1	1	0	0	0	0	0	0	0	1	1	0	0	0	2021-07-21	43	0		6	11	11	11	10	8	8	9	8	8	8	10	8				14
135	4104748	ハマモトサオリ	48	0	1	210	0	0	1	23.38	-0.5	-1	-1	4	1	1	0	1	0	0	1	0	0	1	1	0	0	0	2021-08-13	52	0		6	17	10	15	15	14	15	14		17	17	12	12	14	18
136	4106483	シバタトオル	70	1	0	10	0	0	1	27.63	-1.5	-0.5	-1.75	2	1	1	0	0	0	0	0	1	0	0	1	0	0	0	2021-07-30	26	0		5	19	19	17			13	20	24		12	16					19
137	3591606	セイノミツヒコ	60	1	1	14	0	0	1	25.61	-2.75	-1	-3.25	2	5	0	1	0	0	0	0	0	0	1	1	0	0	0	2021-07-30	51	0		5	16	11	18	12	15	16	15	12	15	14						22
138	4106917	カトウミツコ	58	0	1	5	0	0	1	25.85	-4.5	-1.25	-5.125	2	2	1	0	0	0	0	0	0	0	1	1	0	0	0	2021-08-04	40	0		5	13	10	13		17	15	15								23
139	2623232	ヤマモトムツミ	61	0	0	6	0	0	1	24.41	0.5	-1.5	-0.25	1	1	1	0	0	0	0	0	0	0	1	1	0	0	0	2021-08-04	30	0		4	14	14			14	10	10
140	4108258	エンドウイチロウ	86	1	1	7	0	0	1	24	0	0	0	2	1	1	0	1	0	0	1	1	0	0	1	0	0	0	2021-08-06	27	0		6	11	11		8	8	8	9	9	12	9	10	10	8
141	3889015	カタギリカズオ	89	1	0	10	0	0	1	24.12	0	0	0	3	2	0	1	1	0	0	1	1	0	0	1	0	0	0	2021-08-13	26	0		5	10	7	10	7	10	10	11		13	15						18
142	2711254	コバヤシケンタ	39	1	0	10	0	0	1	28.63	-10	-0.75	-10.375	2	1	1	0	1	0	0	1	0	0	1	1	0	0	0	2021-08-13	37	0		5	25	25	19	18	20	19	18		17	17						28(ステロイドレスポンダー)
143	2650050	モリタセイジ	67	1	0	13	0	0	1	24.3	0	0	0	2	2	0	1	0	0	0	1	0	0	1	1	0	0	0	2021-08-20	38	0		5	16	16	17	14		10	12	11	12							16
144	4111450	ナガヌマタツヨシ	66	1	0	10	0	0	1	23.06	3	-1	2.5	1	1	1	0	1	0	0	0	0	0	1	1	0	0	0	2021-08-23	34	0		5	11	9	13	17	15	15	11	12	9	10	15	19				10
145	1491760	ユウキセイキチ	61	1	0	15	0	0	1	24.76	-5.25	-0.75	-5.625	2	2	1	0	1	0	0	1	0	0	1	1	0	0	0	2021-08-25	52	0		4	10	10	13	12	11	8	12	15	11	10						12
146	4115393	シブヤサオリ	60	0	1	31	0	0	1	26.22	0	0	0	3	4	1	0	1	0	0	1	0	0	1	1	0	0	0	2021-09-06	52	0		6	17	13	33	14	11	11	15	15	14	17	21	20				25
147	4116442	タムラアキラ	59	1	1	7	0	0	1	26.37	-6.5	0	-6.5	2	2	1	0	0	0	0	1	0	0	1	1	0	0	1	2021-09-10	47	0		5	19	19	19	11	15	13	13	14	15	11			21
148	4117722	クニワケトシヒデ	53	1	0	12	0	0	1	26.1	-7.5	0	-7.5	1	2	1	0	1	0	0	0	0	0	1	1	0	0	0	2021-09-22	27	0		5	14	14	15	15	15	15	13	20	15	17	15	13				15
149	3784323	ヤマグチイサオ	65	1	0	7	0	0	1	28.28	-11	0	-11	1	2	1	0	1	0	0	0	0	0	1	1	0	0	0	2021-09-22	28	0		5	12	12	15	9	8	8	10	9	12	9	10	16				18
150	3691986	ゴウノトシオ	80	1	1	3	0	1	0	23.58	11	-3.5	9.25	2	1	0	1	0	0	0	1	0	0	0	1	0	0	0	2021-09-24	85	0		5	8	4	8	5	4	4	7	5	3	3	3	4	4
151	4123314	アキバマサユキ	61	1	0	5	0	0	1	26.06	-4.5	0	-4.5	2	2	1	0	1	0	0	0	0	0	1	1	0	0	0	2021-10-08	36	0		4	11	11	14	8	10	13	9	9	9	9	9					11
152	3020597	ヨシダジュン	51	1	1	7	0	0	1	25.92	0	0	0	2	2	1	0	1	0	0	1	0	0	1	1	0	0	0	2021-10-11	48	0		5	13	10	8	8	18	16	16	16	16							16
153	4123949	コンノアキオ	88	1	0	7	0	0	1	24.01	0	0	0	2	2	1	0	1	0	0	1	0	0	1	1	0	0	0	2021-10-13	52	0		5	12	12	19	12	14	10	10	10	12	12	12	9				18
154	4125365	ゴウノタカヒロ	54	1	0	12	0	0	1	27.99	-5	-1	-5.5	2	6	0	1	1	0	0	1	0	0	1	1	0	0	0	2021-10-20	47	0		5	10	10	12	7	5	4	11	11	22	20						20
155	4126342	サイトウキョウコ	68	0	1	12	0	0	1	23.81	2	-1	1.5	2	1	0	1	1	0	0	1	0	0	1	1	0	0	0	2021-10-22	39	0		5	21	15	22	20	15	20	21	18	20	16						19
156	4127374	コバヤシカズヤ	61	1	0	11	0	0	1	24.08	0.75	-0.5	0.5	1	2	1	0	1	1	0	1	0	0	1	1	0	0	0	2021-10-27	55	0		5	13	13	23	8	8	8	8	8	10	9	10					12
157	4131566	オオタタケツグ	67	1	0	7	0	0	1	24.1	0	0	0	2	3	1	0	1	0	0	1	0	0	1	1	0	0	0	2021-11-11	48	0		6	17	17	13	7	9	21	18	15	16	11	12					21
158	4132804	キクチメグミ	54	0	1	17	0	0	1	24.18	-1.5	0	-1.5	3	3	0	1	0	0	0	1	0	0	1	1	0	0	0	2021-11-17	69	0		4	15	15	21	17	18	17	14		11	12						15
159	3826270	イガラシユキノリ	69	1	0	7	0	0	1	23.63	-2.5	-1	-3	2	5	1	0	1	0	0	0	0	0	1	1	0	0	0	2021-11-29	49	0		5	12	5	8	9	6	6	7		8	7						13
160	4135861	ガモウコウタロウ	42	1	0	6	0	1	0	28.03	-7	0	-7	1	2	1	0	1	0	0	0	0	0	1	1	0	0	0	2021-11-26	55	0		5	15	15	9	6	12	17	34	21	22	37	34	32	26	21	20
161	2585345	ソエカワケンジ	53	1	0	6	0	0	1	26.72	-4.5	-2	-5.5	2	2	1	0	0	0	0	1	0	0	1	1	0	0	0	2021-12-10	40	0		5	15	17	30	17	17	18	16	14	11						16
162	3957341	ヌノミヤマサアキ	70	1	0	60	0	0	1	26.71	0	0	0	2	1	0	1	1	0	0	1	0	0	1	1	0	0	0	2021-12-15	41	0		4	12	12	23	13	8	10	8	13	10	23	24
163	4143417	ミツイタツユキ	59	1	1	4	0	0	1	25.3	0	0	0	2	2	1	0	1	0	0	1	0	0	1	1	0	0	0	2021-12-29	46	0		5	7	7	6	5	7	9	16	11	14							18
164	4145181	タカハシイサム	73	1	0	15	0	0	1	23.07	2	-1.25	1.375	1	1	1	0	1	0	0	0	0	0	1	1	0	0	0	2022-01-12	31	0		4	13	10	26	13	13	9	12		12	17						20
165	4143563	サトウマサコ	81	0	0	30	0	0	1	24.95	0	0	0	4	1	1	0	0	0	1	1	1	0	0	1	0	0	0	2022-01-19	30	1	2回追加手術。術後1カ月で再剥離で2022/2/18シリコン、また剥がれて2022/3/2encircling,Air4cc	4	7	5	11	9	9	8	10	11								16
166	4148627	ヤノシュウイチロウ	78	1	0	7	0	0	1	22.58	0	0	0	2	1	1	0	1	0	0	1	0	0	1	1	0	0	0	2022-01-26	41	0		5	13	13	10	9	10	8	9	10	8	10	10	10
167	3466331	アンドウヤスヒロ	62	1	0	11	0	0	1	26.28	-4.5	-1.5	-5.25	1	1	1	0	1	0	0	0	0	0	1	1	0	0	0	2022-02-02	33	0		5	17	15	21	15	15	16	12	18	14	15						20
168	2079572	ナガサワミカ	39	0	0	7	0	0	1	25.5	-6	-1.5	-6.75	3	1	1	0	1	0	0	0	0	0	1	1	0	0	0	2022-02-18	47	0		4	6	5	7	10	12	19	18	16	18	16						18
169	4154466	イトウマサノリ	48	1	0	7	0	0	1	25.7	-3.75	-0.75	-4.125	2	2	1	0	1	0	0	0	0	0	1	1	0	0	0	2022-02-21	50	0		5	18	13	22	19	17	17	15	15	13	17						18
170	4053486	スズキカオル	65	1	0	7	0	0	1	27.85	-2	-1	-2.5	2	3	1	0	0	0	0	1	1	0	0	1	0	0	0	2022-02-25	33	0		5	12	12	9	13	12	11	13	13	9	13	13
171	1080083	ツルオカナオミ	47	0	0	4	0	0	1	28.1	0	0	0	2	3	1	0	0	0	0	1	0	0	1	1	0	0	1	2022-02-28	49	0		5	9	10	18	15	8	9	16	12	11	15	14
172	4158006	サイトウタミヤ	58	1	1	5	0	0	1	26.45	0.75	-1	0.25	1	3	0	1	0	0	0	0	1	0	0	1	0	0	0	2022-03-04	43	0		4	14	14	20	14	11	17	14	13	14	14				15
173	4158341	カワグチマモル	58	1	0	13	0	0	1	24.12	0	-1	-0.5	2	2	1	0	1	0	0	0	0	0	1	1	0	0	1	2022-03-07	42	0		5	14	8	24	27	20	18	12	12	17	11	11					20
174	4158585	ササキモトヤ	57	1	1	10	0	0	1	25.08	0	0	0	2	5	1	0	0	0	1	1	1	0	0	1	0	0	1	2022-03-09	38	0		4	4	2	11	12	14	13	15	36	15		11					45
175	4159386	ナカガワミエコ	63	0	1	24	0	0	1	25.37	-2.25	-1	-2.75	2	1	1	0	1	0	0	0	0	0	1	1	0	0	0	2022-03-11	43	0		5	14	14	17	15	12	12	12	12	20	14						27
176	1713419	ムラカミヒデアキ	60	1	0	4	0	0	1	29.42	-13	-1.5	-13.75	3	11	1	0	1	0	0	1	0	0	1	1	0	0	1	2022-03-11	68	0		4	13	25	23	22	25	18	14	17	20							22
177	4160289	キクチトシミ	55	1	1	6	0	0	1	27.13	-7	-1.5	-7.75	2	2	1	0	0	0	0	1	0	0	1	1	0	0	1	2022-03-16	41	0		5	13	10	31	24	22	16	16	25	22	15	20					15
178	4164757	オオウチマサノリ	63	1	0	3	0	0	1	27.53	-5	0	-5	2	3	1	0	1	0	0	0	0	0	1	1	0	0	0	2022-04-04	49	0		5	13	10	22	24	8	10	7	9	8	10						13
179	4169983	スズキカズヨシ	61	1	1	3	0	0	1	27.4	-4.5	-0.5	-4.75	1	6	1	0	1	0	0	0	0	0	1	1	0	0	0	2022-04-22	46	0		5	9	9	10	8	8	10	10	9	9							15
180	1081	ショウジマサヨシ	49	1	0	2	0	0	1	28.21	-11	-1	-11.5	2	3	1	0	1	0	0	1	0	0	1	1	0	0	0	2022-04-27	73	0		5	12	12	12	20	16	20	16	18	18	20	19	20				30
181	3212080	アベトシヒロ	50	1	0	8	0	0	1	25.89	-4	-1.5	-4.75	2	1	1	0	0	0	0	0	0	0	1	1	0	0	1	2022-05-20	50	0		4	14	14	22	24	25	32	16	16	19						19
182	1282551	コセキシゲノリ	65	1	0	19	0	0	1	23.9	0	0	0	3	2	0	1	0	1	0	1	0	0	1	1	0	0	0	2022-05-18	60	0		6	16	8	10	4	4	4	3	7	10	8	8	7				29
183	4180890	サイトウヨシヒコ	58	1	1	17	0	0	1	26.88	0	0	0	3	5	1	0	1	0	0	1	0	0	1	1	0	0	0	2022-06-01	41	0		5	18	10	18	13	11	12	14	10	13	12	12	15				14
184	1849934	サトウコウイチ	71	1	0	6	0	0	1	23.5	1	-2	0	2	3	1	0	1	0	0	1	0	0	1	1	0	0	0	2022-06-01	43	0		5	13	13	19		10	12	10	9	8						15
185	3297735	イシイシュウイチ	53	1	1	7	0	0	1	30.73	-10	-1	-10.5	4	1	1	0	1	0	1	1	0	0	1	1	0	0	0	2022-06-15	81	0		7	9	5	12	12	14	22	32	22	19	14	15	15	15			14
186	4185042	ナカガワセイイチ	63	1	1	7	0	0	1	25	1.25	0	1.25	2	14	0	1	1	0	0	1	0	0	1	1	0	0	0	2022-06-17	57	0		5	11	9	11	11	5	6	6							11		6
187	4185332	イトウシンイチ	70	1	0	3	0	0	1	26.2	0	-1.5	-0.75	2	16	1	0	1	0	0	1	0	0	1	1	0	0	1	2022-06-17	52	0		6	14	16	35	8	11	13	13	25	12	15	15					25
188	3974807	ゴトウケンジ	67	1	0	3	0	0	1	25.12	-1.25	-0.75	-1.625	2	5	1	0	1	0	0	0	1	0	0	1	0	0	1	2022-07-01	63	0		5	13	13	12	11	13	16	11	10	12	10	10					11
189	4191735	タナカキクジ	59	1	0	9	0	0	1	24.56	-6	-1	-6.5	4	1	1	0	1	0	0	1	0	0	1	1	0	0	0	2022-07-13	44	0		4	17	10	27	14	16	23	21	23	32	14						12
190	3530375	イジチテイゾウ	64	1	0	30	0	0	1	25.11	1.5	0	1.5	1	2	1	0	1	0	0	0	0	0	1	1	0	0	0	2022-07-27	38	0		5	17	10	14	13	18	16	13	16	18	18						10
191	1544972	ヨネノヒサオ	68	1	0	4	0	0	1	24.18	-0.5	0	-0.5	2	2	1	0	1	0	0	0	0	0	1	1	0	0	1	2022-08-05	57	0		5	12	12	12	8	15	13	16	10	20	11	14					19
192	4206037	タカハシユウタ	36	1	1	3	0	0	1	29.4	-9	-1	-9.5	4	7	1	1	1	1	0	1	0	0	1	1	0	0	0	2022-09-02	64	0		4	12	9	9	9	20	18	13	16	16	17				24
193	4211091	イノウエカズオ	70	1	1	11	0	0	1	24.15	0	-1.5	-0.75	1	1	1	0	0	0	0	0	0	0	1	1	0	0	0	2022-09-28	29	0		4	13	11	18	16	15	10	12	12	15	9						14
194	4211932	エノモトミキオ	63	1	1	9	0	0	1	25.57	-1	-1.25	-1.625	1	1	1	0	0	0	0	0	1	0	0	1	0	0	0	2022-09-28	30	0		5	15	15	16	20	16	16	16	17	15	17	15
195	4212557	アベヨシキ	51	1	0	6	0	0	1	26.86	0	0	0	4	3	1	0	1	1	0	1	0	0	1	1	0	0	0	2022-09-30	60	0		5	11	11	9	14	32	17	10	15	13	15	16	19	19	18
196	4212746	ムライタカシ	57	1	0	17	0	0	1	26.23	-3	0	-3	2	1	1	0	1	0	0	1	0	0	1	1	0	0	1	2022-10-07	42	0		5	11	15	19	25	17	21	15	22	20	19	20					24
197	4219460	サトウタダオ	54	1	1	4	0	0	1	24.58	-1	-2.75	-2.375	2	2	1	0	1	0	0	1	0	0	1	1	0	0	0	2022-10-26	42	0		5	16	16	13	10	10	11	10	10	12	13				13
198	4221760	サイトウヒデオ	67	1	1	16	0	0	1	26.93	-3.5	0	-3.5	2	2	1	0	1	0	0	0	0	0	1	1	0	0	0	2022-11-04	37	0		5	16	17	14	15	16	14	14	12	15	10					19
[truncated: 18 more columns]

## Sheet: Sheet1
Case number	Age	Sex;Male 1,Female 0	Interval from onset to surgery (days)	RRD > 2weeks since onset =1, the others =0	History of atopic dermatitis	Axial length (mm)	Axial length >26.5=1, the others=0	Quadrant of retinal detachment	Number of breaks	Type of the break;Tear =1,Hole =0	Location of break; Upper =1,Lower =0	Giant retinal tear	PVR grade; N or A=0,B=1,C=2	Choroidal Detachment	Macular detachment	Pseudophakia	Phakia	Iatrogenic retinal hole	Operating time (minutes)	Primary success	Air half-life (day)	Postoperative ocular hypertension
1	66	1	7	0	0	25.1	0	2	3	1	1	0	0	0	1	0	1	0	62	1	5	1
2	77	0	14	1	0	22.9	0	2	1	1	0	0	0	0	0	0	1	0	45	1	4	0
3	65	1	7	0	0	25	0	2	1	1	1	0	0	0	1	0	1	0	44	1	5	1
4	44	0	7	0	0	27.5	1	2	2	1	1	0	0	0	1	0	1	0	53	1	5	0
5	72	1	7	0	0	24.2	0	2	4	1	1	0	0	0	1	1	0	0	52	1	5	0
6	56	1	10	0	0	27.5	1	2	1	1	1	0	0	0	0	0	1	0	46	1	6	0
7	60	1	4	0	0	26.5	0	2	2	1	1	0	0	0	0	0	1	0	46	1	5	0
8	70	0	14	1	0	23.9	0	2	1	1	1	0	0	0	0	0	1	1	46	1	5	0
9	62	1	4	0	0	27.5	1	4	3	1	1	0	0	0	1	1	0	1	55	1	5	0
10	59	1	5	0	0	24.7	0	2	2	1	0	0	0	0	1	0	1	0	51	1	6	1
11	47	1	6	0	0	27.9	1	2	1	1	1	0	0	0	1	0	1	0	43	1	4	0
12	79	1	6	0	0	23.4	0	1	1	1	1	0	0	0	1	0	1	0	44	1	5	0
13	76	1	30	1	0	23.9	0	2	2	1	1	0	0	0	0	0	1	0	41	1	5	1
14	69	1	6	0	0	24.9	0	3	4	1	1	0	0	0	0	1	0	1	76	1	6	0
15	54	1	5	0	0	27.2	1	2	4	1	1	0	0	0	1	0	1	1	41	1	6	0
16	69	1	26	1	0	25.3	0	2	2	1	0	0	0	0	1	0	1	0	39	1	4	0
17	63	0	3	0	0	25.2	0	2	7	1	0	0	0	0	0	0	1	1	55	1	4	0
18	49	0	6	0	0	25.9	0	2	2	1	0	0	0	0	0	0	1	0	62	1	5	1
19	84	1	7	0	0	23.5	0	2	3	1	1	0	0	0	0	1	0	1	48	1	4	0
20	56	1	14	1	0	25.3	0	2	3	0	0	0	0	0	1	0	1	0	48	1	5	0
21	63	1	4	0	0	24.7	0	2	5	1	1	0	0	0	0	0	1	0	31	1	6	0
22	47	1	1	0	0	27.2	1	2	4	1	1	0	0	0	0	0	1	0	51	1	5	0
23	55	1	6	0	0	25.9	0	1	2	1	1	0	0	0	0	1	0	1	44	1	6	0
24	52	1	5	0	0	26.1	0	1	1	1	1	0	0	0	0	0	1	0	59	1	3	0
25	57	1	14	1	0	24.9	0	3	3	1	1	0	0	0	1	1	0	0	36	1	4	0
26	45	1	5	0	0	24	0	4	3	1	1	0	2	0	1	0	1	0	71	0	4	0
27	68	1	12	0	0	25.7	0	1	2	1	1	0	0	0	0	0	1	0	44	1	4	1
28	70	1	5	0	0	23.6	0	1	1	1	1	0	0	0	0	0	1	0	45	1	5	0
29	68	0	60	1	0	24.6	0	4	1	1	1	0	2	1	1	0	1	0	51	1	4	1
30	61	1	13	0	0	25	0	2	2	1	1	0	0	0	0	0	1	0	47	1	4	0
31	67	1	15	1	0	24	0	1	1	1	1	0	0	0	0	0	1	0	42	1	4	1
32	54	0	4	0	0	25	0	2	2	1	1	0	0	0	0	0	1	0	42	1	4	0
33	64	1	30	1	0	23	0	2	2	1	0	0	0	0	1	0	1	0	24	1	3	1
34	80	1	30	1	0	23	0	1	1	1	1	0	0	0	0	0	1	1	35	1	5	0
35	65	1	12	0	0	27.8	1	2	4	1	1	0	0	0	1	0	1	1	52	1	4	0
36	53	0	16	1	0	25.8	0	1	1	1	1	0	0	0	0	0	1	0	37	1	4	1
37	71	1	7	0	0	26.8	1	2	3	1	1	0	0	0	1	0	1	1	62	1	4	0
38	61	1	19	1	0	25.6	0	2	1	1	1	0	0	0	1	0	1	0	37	1	5	0
39	84	1	26	1	0	23.2	0	2	1	1	0	0	0	0	1	1	0	0	27	1	5	0
40	82	0	7	0	0	23.9	0	2	2	1	1	0	0	0	1	0	1	1	52	1	5	0
41	55	1	6	0	0	27.9	1	1	1	1	1	0	0	0	0	0	1	0	50	1	5	1
42	69	0	4	0	0	31.3	1	2	1	1	1	0	0	0	1	0	1	0	39	1	5	0
43	55	0	9	0	0	25.8	0	2	1	1	1	0	0	0	1	0	1	0	40	1	4	0
44	61	0	7	0	0	26.6	1	1	3	1	1	0	0	0	0	0	1	0	47	1	5	0
45	61	1	2	0	0	25.3	0	1	2	1	1	0	0	0	0	0	1	0	37	1	5	0
46	69	0	13	0	0	22.1	0	3	1	1	1	0	0	0	0	0	1	0	36	1	5	0
47	70	1	5	0	0	23.6	0	1	3	1	1	0	0	0	0	0	1	0	36	1	5	0
48	72	0	10	0	0	22.2	0	1	1	1	0	0	0	0	1	0	1	0	37	1	4	0
49	75	1	14	1	0	25	0	3	2	1	1	0	0	0	1	0	1	0	44	1	5	0
50	50	1	21	1	0	26.9	1	1	3	1	1	0	0	0	0	0	1	0	46	1	5	0
51	51	0	21	1	0	25.7	0	2	1	1	1	0	0	0	1	0	1	0	37	1	5	0
52	67	1	6	0	0	26.6	1	2	3	1	1	0	0	0	1	0	1	0	34	1	6	0
53	84	0	9	0	0	23.4	0	1	2	1	1	0	0	0	0	0	1	0	25	1	5	0
54	50	1	3	0	0	26.3	0	1	1	1	1	0	0	0	0	0	1	0	30	1	4	0
55	65	1	3	0	0	33.1	1	3	1	1	1	0	2	0	1	1	0	1	71	0	5	1
56	57	1	21	1	0	25.7	0	2	1	0	0	0	2	0	1	1	0	1	47	1	5	0
57	46	1	6	0	0	27.8	1	2	2	1	1	0	0	0	1	0	1	0	55	1	4	0
58	61	1	21	1	0	23.8	0	1	1	1	1	0	0	0	0	0	1	1	55	1	5	0
59	56	1	3	0	0	24.7	0	1	1	1	1	0	0	0	0	0	1	0	38	1	4	1
60	76	0	7	0	0	21.5	0	2	1	1	1	0	0	0	1	0	1	0	46	1	4	0
61	47	1	10	0	0	25.6	0	2	7	1	1	0	0	0	1	0	1	0	50	1	4	0
62	51	0	7	0	0	25	0	1	3	1	1	0	0	0	0	0	1	0	41	1	4	0
63	58	1	5	0	0	26.9	1	1	3	1	0	0	0	0	0	0	1	0	36	1	3	1
64	53	1	21	1	0	28.14	1	2	2	1	0	0	0	0	1	0	1	0	50	1	6	1
65	57	1	4	0	0	26.66	1	2	1	1	1	0	0	0	1	0	1	0	40	1	4	0
66	79	1	21	1	0	25.44	0	2	3	1	0	0	1	0	1	0	1	1	47	1	6	0
67	56	1	16	1	0	30.82	1	1	1	1	0	0	0	0	0	1	0	0	27	1	6	0
68	68	1	3	0	0	24.5	0	2	4	1	1	0	0	0	1	0	1	1	56	1	5	0
69	59	1	15	1	0	24.03	0	3	2	1	1	0	0	0	1	0	1	0	47	1	5	1
70	42	1	7	0	0	26.5	0	3	5	1	1	0	0	0	1	0	1	0	45	1	5	1
71	70	1	4	0	0	24.58	0	3	1	1	1	0	0	0	1	1	0	0	33	1	4	0
72	69	0	3	0	0	23.6	0	1	1	1	0	0	0	0	0	0	1	0	26	1	5	0
73	76	1	16	1	0	23.91	0	2	1	1	1	0	1	0	0	0	1	0	37	1	4	0
74	52	0	9	0	0	23.64	0	3	3	1	1	0	0	0	1	0	1	0	52	1	5	0
75	62	1	9	0	0	26	0	1	2	1	1	0	0	0	0	0	1	0	48	1	4	0
76	71	1	15	1	0	25.56	0	2	1	1	1	0	0	0	0	1	0	0	35	1	5	0
77	66	1	60	1	0	23.41	0	2	1	0	1	0	2	0	1	1	0	0	51	1	5	0
78	62	1	7	0	0	25.7	0	2	2	1	0	0	0	0	1	0	1	0	31	1	4	0
79	70	0	60	1	0	24.15	0	2	1	0	0	0	1	0	0	0	1	0	26	1	5	0
80	50	0	14	1	0	23.42	0	2	1	1	1	0	1	0	0	0	1	0	35	1	5	0
81	73	1	16	1	0	24.44	0	2	2	1	1	1	0	0	0	0	1	0	40	1	5	0
82	55	1	6	0	0	27.21	1	2	2	0	0	0	0	0	1	0	1	0	39	1	4	0
83	39	1	90	1	0	25.47	0	3	1	1	1	0	2	0	0	0	1	0	75	1	5	1
84	55	0	12	0	0	25.31	0	2	1	1	1	0	0	0	0	0	1	0	41	1	5	0
85	29	0	9	0	0	26.2	0	1	2	0	1	0	0	0	0	0	1	0	48	1	4	0
86	63	1	14	1	0	24.24	0	2	4	1	1	0	0	0	1	1	0	1	39	1	7	0
87	55	1	17	1	0	25.59	0	3	4	0	0	0	2	0	1	0	1	0	38	1	5	0
88	58	1	17	1	0	24.29	0	1	3	1	1	0	0	0	0	0	1	0	39	1	5	0
89	73	0	2	0	0	22.95	0	1	1	1	1	0	0	0	0	0	1	0	55	1	4	0
90	43	1	5	0	0	25.28	0	1	1	1	1	0	0	0	0	0	1	0	59	1	4	1
91	65	0	10	0	0	25.43	0	2	1	1	0	0	0	0	0	0	1	0	36	1	4	1
92	67	1	14	1	0	25.2	0	2	6	1	0	0	0	0	0	0	1	0	33	1	4	0
93	66	1	14	1	0	23.72	0	1	1	1	1	0	2	0	0	0	1	0	28	1	6	0
94	50	1	7	0	0	26.96	1	1	1	1	1	0	0	0	0	0	1	0	33	1	5	1
95	62	1	8	0	0	24.4	0	2	2	1	0	0	0	0	1	0	1	0	47	1	7	0
96	62	1	10	0	0	26.2	0	3	2	1	1	0	0	0	1	0	1	0	45	1	4	0
97	62	0	6	0	0	23.09	0	1	2	1	1	0	0	0	0	0	1	0	35	1	4	0
98	80	1	19	1	0	24.99	0	2	1	0	1	0	0	0	1	1	0	0	35	1	5	0
99	62	1	7	0	0	27.38	1	2	1	1	1	1	0	0	0	0	1	0	48	1	6	0
100	67	1	5	0	0	25.29	0	3	2	0	1	0	0	0	1	0	1	1	41	1	5	0
101	68	0	6	0	0	23.46	0	2	1	1	0	0	0	0	0	0	1	1	38	1	3	0
102	54	1	4	0	0	27.91	1	1	1	1	1	0	0	0	0	0	1	0	35	1	5	1
103	47	0	7	0	0	25.75	0	2	1	1	0	0	0	0	0	0	1	0	28	1	5	0
104	64	0	5	0	0	22.96	0	2	1	0	0	0	0	0	0	0	1	1	31	1	5	0
105	67	1	30	1	0	22.44	0	4	1	1	1	0	1	1	1	1	0	0	41	1	4	0
106	48	1	5	0	0	25.5	0	2	1	1	1	0	0	0	0	0	1	0	30	1	5	0
107	64	1	7	0	0	27.22	1	2	3	1	1	0	0	0	1	0	1	0	39	1	5	0
108	56	1	5	0	0	26.8	1	1	1	1	0	0	0	0	0	0	1	0	25	1	5	0
109	45	0	14	1	0	25.7	0	2	3	1	1	0	0	0	1	0	1	0	35	1	4	0
110	87	1	60	1	0	23.92	0	2	3	1	0	0	1	0	1	1	0	1	42	1	4	0
111	58	0	24	1	0	23.91	0	1	1	1	1	0	1	0	0	0	1	0	44	1	6	0
112	62	0	6	0	0	23.89	0	2	3	1	1	0	0	0	1	0	1	0	51	1	4	1
113	62	1	6	0	0	27.3	1	1	2	1	1	0	0	0	0	0	1	0	45	1	5	0
114	58	0	5	0	0	26.94	1	2	1	1	1	0	0	0	0	0	1	0	36	1	6	0
115	55	0	6	0	0	28.12	1	2	4	0	1	0	0	0	0	0	1	1	32	1	5	0
116	59	1	3	0	0	26.29	0	2	1	1	1	0	2	0	0	0	1	1	36	0	6	0
117	45	1	31	1	0	28.97	1	2	1	1	1	0	0	0	0	0	1	0	44	1	5	0
118	53	1	7	0	0	26.92	1	3	2	1	0	0	0	0	1	0	1	1	43	1	6	0
119	58	1	2	0	0	26.51	1	1	2	1	1	0	0	0	0	0	1	0	47	1	6	0
120	47	0	30	1	0	22.51	0	4	1	1	1	0	2	0	1	0	1	0	66	1	4	1
121	72	1	2	0	0	25.34	0	4	1	1	1	0	1	1	1	0	1	0	57	1	6	1
122	40	1	8	0	0	26.4	0	2	1	0	1	0	0	0	0	0	1	0	36	1	5	0
123	58	1	5	0	0	26.51	1	2	1	1	1	0	0	0	0	0	1	0	47	1	5	0
124	72	0	28	1	0	23.4	0	3	1	1	1	0	2	0	1	0	1	0	35	1	5	0
125	79	1	2	0	0	25.5	0	1	3	1	1	0	0	0	0	1	0	0	23	1	4	0
126	79	1	2	0	0	24.2	0	3	1	1	1	0	0	0	1	0	1	0	54	1	4	1
127	57	0	11	0	0	28.12	1	2	1	1	0	0	0	0	0	1	0	0	40	1	5	1
128	74	0	6	0	0	24.33	0	2	1	0	1	0	0	0	1	0	1	0	31	1	5	0
129	55	1	14	1	0	28.34	1	1	2	1	1	0	0	0	0	0	1	0	34	1	5	0
130	50	1	6	0	0	26.85	1	1	1	1	1	0	0	0	0	0	1	0	39	1	5	1
131	53	1	5	0	0	26.91	1	1	2	1	1	0	0	0	0	0	1	0	42	1	5	0
132	53	1	3	0	0	25.26	0	2	1	1	1	0	0	0	1	1	0	0	36	1	6	0
133	63	1	1	0	0	27.53	1	2	11	1	1	0	0	0	1	0	1	1	44	1	6	0
134	76	1	30	1	0	24.34	0	1	1	1	0	0	0	0	0	0	1	0	43	1	6	0
135	48	0	210	1	0	23.38	0	4	1	1	1	0	2	0	1	0	1	0	52	1	6	0
136	70	1	10	0	0	27.63	1	2	1	1	0	0	0	0	0	1	0	0	26	1	5	1
137	60	1	14	1	0	25.61	0	2	5	0	0	0	0	0	0	0	1	0	51	1	5	1
138	58	0	5	0	0	25.85	0	2	2	1	0	0	0	0	0	0	1	0	40	1	5	1
139	61	0	6	0	0	24.41	0	1	1	1	0	0	0	0	0	0	1	0	30	1	4	0
140	86	1	7	0	0	24	0	2	1	1	1	0	0	0	1	1	0	0	27	1	6	0
141	89	1	10	0	0	24.12	0	3	2	0	1	0	0	0	1	1	0	0	26	1	5	0
142	39	1	10	0	0	28.63	1	2	1	1	1	0	0	0	1	0	1	0	37	1	5	0
143	67	1	13	0	0	24.3	0	2	2	0	0	0	0	0	1	0	1	0	38	1	5	0
144	66	1	10	0	0	23.06	0	1	1	1	1	0	0	0	0	0	1	0	34	1	5	0
145	61	1	15	1	0	24.76	0	2	2	1	1	0	0	0	1	0	1	0	52	1	4	0
146	60	0	31	1	0	26.22	0	3	4	1	1	0	1	0	1	0	1	0	52	1	6	1
147	59	1	7	0	0	26.37	0	2	2	1	0	0	0	0	1	0	1	1	47	1	5	0
148	53	1	12	0	0	26.1	0	1	2	1	1	0	1	0	0	0	1	0	27	1	5	0
149	65	1	7	0	0	28.28	1	1	2	1	1	0	0	0	0	0	1	0	28	1	5	0
150	80	1	3	0	0	23.58	0	2	1	0	0	0	0	0	1	0	1	0	85	1	5	0
151	61	1	5	0	0	26.06	0	2	2	1	1	0	0	0	0	0	1	0	36	1	4	0
152	51	1	7	0	0	25.92	0	2	2	1	1	0	0	0	1	0	1	0	48	1	5	0
153	88	1	7	0	0	24.01	0	2	2	1	1	0	0	0	1	0	1	0	52	1	5	0
154	54	1	12	0	0	27.99	1	2	6	0	1	0	0	0	1	0	1	0	47	1	5	1
155	68	0	12	0	0	23.81	0	2	1	0	1	0	0	0	1	0	1	0	39	1	5	1
156	61	1	11	0	0	24.08	0	1	2	1	1	0	1	0	1	0	1	0	55	1	5	0
157	67	1	7	0	0	24.1	0	2	3	1	1	0	0	0	1	0	1	0	48	1	6	0
158	54	0	17	1	0	24.18	0	3	3	0	0	0	2	0	1	0	1	0	69	1	4	0
159	69	1	7	0	0	23.63	0	2	5	1	1	0	0	0	0	0	1	0	49	1	5	0
160	42	1	6	0	0	28.03	1	1	2	1	1	0	0	0	0	0	1	0	55	1	5	1
161	53	1	6	0	0	26.72	1	2	2	1	0	0	0	0	1	0	1	0	40	1	5	1
162	70	1	60	1	0	26.71	1	2	1	0	1	0	1	0	1	0	1	0	41	1	4	1
163	59	1	4	0	0	25.3	0	2	2	1	1	0	0	0	1	0	1	0	46	1	5	0
164	73	1	15	1	0	23.07	0	1	1	1	1	0	0	0	0	0	1	0	31	1	4	0
165	81	0	30	1	0	24.95	0	4	1	1	0	0	1	1	1	1	0	0	30	0	4	0
166	78	1	7	0	0	22.58	0	2	1	1	1	0	0	0	1	0	1	0	41	1	5	0
167	62	1	11	0	0	26.28	0	1	1	1	1	0	0	0	0	0	1	0	33	1	5	0
168	39	0	7	0	0	25.5	0	3	1	1	1	0	0	0	0	0	1	0	47	1	4	0
169	48	1	7	0	0	25.7	0	2	2	1	1	0	0	0	0	0	1	0	50	1	5	0
170	65	1	7	0	0	27.85	1	2	3	1	0	0	0	0	1	1	0	0	33	1	5	0
171	47	0	4	0	0	28.1	1	2	3	1	0	0	0	0	1	0	1	1	49	1	5	0
172	58	1	5	0	0	26.45	0	1	3	0	0	0	0	0	0	1	0	0	43	1	4	0
173	58	1	13	0	0	24.12	0	2	2	1	1	0	1	0	0	0	1	1	42	1	5	0
174	57	1	10	0	0	25.08	0	2	5	1	0	0	2	1	1	1	0	1	38	1	4	1
175	63	0	24	1	0	25.37	0	2	1	1	1	0	2	0	0	0	1	0	43	1	5	0
176	60	1	4	0	0	29.42	1	3	11	1	1	0	0	0	1	0	1	1	68	1	4	0
177	55	1	6	0	0	27.13	1	2	2	1	0	0	0	0	1	0	1	1	41	1	5	0
178	63	1	3	0	0	27.53	1	2	3	1	1	0	0	0	0	0	1	0	49	1	5	0
179	61	1	3	0	0	27.4	1	1	6	1	1	0	0	0	0	0	1	0	46	1	5	0
180	49	1	2	0	0	28.21	1	2	3	1	1	0	0	0	1	0	1	0	73	1	5	1
181	50	1	8	0	0	25.89	0	2	1	1	0	0	0	0	0	0	1	1	50	1	4	1
182	65	1	19	1	0	23.9	0	3	2	0	0	0	2	0	1	0	1	0	60	1	6	1
183	58	1	17	1	0	26.88	1	3	5	1	1	0	1	0	1	0	1	0	41	1	5	0
184	71	1	6	0	0	23.5	0	2	3	1	1	0	0	0	1	0	1	0	43	1	5	0
185	53	1	7	0	0	30.73	1	4	1	1	1	0	0	1	1	0	1	0	81	1	7	1
186	63	1	7	0	0	25	0	2	14	0	1	0	0	0	1	0	1	0	57	1	5	0
187	70	1	3	0	0	26.2	0	2	16	1	1	0	0	0	1	0	1	1	52	1	6	1
188	67	1	3	0	0	25.12	0	2	5	1	1	0	0	0	0	1	0	1	63	1	5	0
189	59	1	9	0	0	24.56	0	4	1	1	1	0	0	0	1	0	1	0	44	1	4	1
190	64	1	30	1	0	25.11	0	1	2	1	1	0	1	0	0	0	1	0	38	1	5	0
191	68	1	4	0	0	24.18	0	2	2	1	1	0	0	0	0	0	1	1	57	1	5	0
192	36	1	3	0	0	29.4	1	4	7	0	1	0	1	0	1	0	1	0	64	1	4	0
193	70	1	11	0	0	24.15	0	1	1	1	0	0	0	0	0	0	1	0	29	1	4	0
194	51	1	6	0	0	26.86	1	4	3	1	1	0	1	0	1	0	1	0	60	1	5	1
